# Supplementary material for: How accurate are yield estimates from crop cuts? Evidence from smallholder maize farms in Ethiopia
Source: Food Policy. 2021 Jul;102:102122. doi: 10.1016/j.foodpol.2021.102122 (PMC8639447; doi:10.1016/j.foodpol.2021.102122)
Supplement: Supplementary data 1 [file mmc1.zip]

Archive with 1 entries (1 files):
- 23f52ba8-e597-4baa-a41d-3a36b0b5c9ad
