# Supplementary material for: How accurate are yield estimates from crop cuts? Evidence from smallholder maize farms in Ethiopia
Source: Food Policy. 2021 Jul;102:102122. doi: 10.1016/j.foodpol.2021.102122 (PMC8639447; doi:10.1016/j.foodpol.2021.102122)
Supplement: Supplementary data 3 [file mmc3.xlsx]

## Sheet: survey
type	name	label	choice_filter	hint	constraint	constraint_message	required	appearance	default	relevant	calculation	repeat_count
note	A.note	MYE - Enumerator R&C Protocol
today	surveyDate
deviceid	deviceid
start	start
end	end
subscriberid	subscriberid
phonenumber	phonenumber
begin group	note_demog	S1a: Demographic characteristics of household members
select_one regions	region	Region		Select your location			yes
select_one zones	zone	Zone	regions=${region}	Select your location			yes
select_one woredas	woreda	Woreda	zones=${zone}	Select your location			yes
text	Kebele	Kebele					yes
text	village	Community / village					yes
select_one hhid	hhid	Household ID	woredas=${woreda}	Ensure that this number is correct!			yes
text	enum	Enumerator name					yes
text	farmer_name	Enter the name of the respondent		Enter full name even if there is no change from the name recorded under the household ID label			yes
end group
begin group	Rope_Compass	S2. Rope & Compass Area measurement		Start at the North-West corner of the plot
note	Note2	ENUMERATOR: Starting from the North West corner, measure the total plot area using the Rope and Compass method
time	RC.Time.Start	RC.Time.Start					yes
begin repeat	RC.rep
calculate	RC.rep.instance										position(..)
integer	RC.rep.ang	What is forward angle # ${RC.rep.instance}?					yes
select_one RC.rep.ang.dir	RC.rep.ang.dir	What is forward angle # ${RC.rep.instance} direction?					yes
decimal	RC.rep.dist	What is distance # ${RC.rep.instance}?		use the meter			yes
decimal	RC.rep.ang_back	What is backward angle # ${RC.rep.instance}?					yes
select_one RC.rep.ang_back.dir	RC.rep.ang_back.dir	What is backward angle # ${RC.rep.instance} direction?					yes
end repeat
time	RC.Time.End	RC.Time.End		The R&C procedure is over			yes
calculate	RC_Time										int((decimal-time(${RC.Time.End}) - decimal-time(${RC.Time.Start})) * 1440)
select_one RC_check	RC_check	The R&C was completed in ${RC_Time} minutes. Is that correct?					yes
decimal	RC_check_2	How much time, in minutes, did it take you to apply the protocol?					yes			selected(${RC_check}, '2')
end group
begin group	g_df							field-list
note	note_df	This is the end of the questionnaire.
text	comment	If there are any comments that you would like to add about the data collected in this section, please enter them below.		Leave blank if there are no comments.				multiline
end group	g_df

## Sheet: choices
list_name	name	label	crop_group	regions	zones	woredas	kebeles	media::image
regions	amhara	Amhara
zones	north_wollo	North Wollo		amhara
zones	west_gojjam	West Gojjam		amhara
zones	south_gondar	Gouth Gondar		amhara
woredas	Dera	Dera			south_gondar
woredas	Merawi	Merawi			west_gojjam
woredas	Kobo	Kobo			north_wollo
woredas	Funeteselam	Funeteselam			west_gojjam
hhid	K01	K01				Kobo
hhid	K02	K02				Kobo
hhid	K03	K03				Kobo
hhid	K04	K04				Kobo
hhid	K05	K05				Kobo
hhid	K06	K06				Kobo
hhid	K07	K07				Kobo
hhid	K08	K08				Kobo
hhid	K09	K09				Kobo
hhid	K10	K10				Kobo
hhid	K11	K11				Kobo
hhid	K12	K12				Kobo
hhid	K13	K13				Kobo
hhid	K14	K14				Kobo
hhid	K15	K15				Kobo
hhid	K16	K16				Kobo
hhid	K17	K17				Kobo
hhid	K18	K18				Kobo
hhid	K19	K19				Kobo
hhid	K20	K20				Kobo
hhid	K21	K21				Kobo
hhid	K22	K22				Kobo
hhid	K23	K23				Kobo
hhid	K24	K24				Kobo
hhid	K25	K25				Kobo
hhid	K26	K26				Kobo
hhid	K27	K27				Kobo
hhid	K28	K28				Kobo
hhid	K29	K29				Kobo
hhid	K30	K30				Kobo
hhid	K31	K31				Kobo
hhid	K32	K32				Kobo
hhid	K33	K33				Kobo
hhid	K34	K34				Kobo
hhid	K35	K35				Kobo
hhid	K36	K36				Kobo
hhid	K37	K37				Kobo
hhid	K38	K38				Kobo
hhid	K39	K39				Kobo
hhid	K40	K40				Kobo
hhid	K41	K41				Kobo
hhid	K42	K42				Kobo
hhid	K43	K43				Kobo
hhid	K44	K44				Kobo
hhid	K45	K45				Kobo
hhid	K46	K46				Kobo
hhid	K47	K47				Kobo
hhid	K48	K48				Kobo
hhid	K49	K49				Kobo
hhid	K50	K50				Kobo
hhid	K51	K51				Kobo
hhid	K52	K52				Kobo
hhid	K53	K53				Kobo
hhid	K54	K54				Kobo
hhid	K55	K55				Kobo
hhid	K56	K56				Kobo
hhid	K57	K57				Kobo
hhid	K58	K58				Kobo
hhid	K59	K59				Kobo
hhid	K60	K60				Kobo
hhid	K61	K61				Kobo
hhid	K62	K62				Kobo
hhid	K63	K63				Kobo
hhid	K64	K64				Kobo
hhid	K65	K65				Kobo
hhid	K66	K66				Kobo
hhid	K67	K67				Kobo
hhid	K68	K68				Kobo
hhid	K69	K69				Kobo
hhid	K70	K70				Kobo
hhid	K71	K71				Kobo
hhid	K72	K72				Kobo
hhid	K73	K73				Kobo
hhid	K74	K74				Kobo
hhid	K75	K75				Kobo
hhid	WG01	WG01				Merawi
hhid	WG02	WG02				Merawi
hhid	WG03	WG03				Merawi
hhid	WG04	WG04				Merawi
hhid	WG05	WG05				Merawi
hhid	WG06	WG06				Merawi
hhid	WG07	WG07				Merawi
hhid	WG08	WG08				Merawi
hhid	WG09	WG09				Merawi
hhid	WG10	WG10				Merawi
hhid	WG11	WG11				Merawi
hhid	WG12	WG12				Merawi
hhid	WG13	WG13				Merawi
hhid	WG14	WG14				Merawi
hhid	WG15	WG15				Merawi
hhid	WG16	WG16				Merawi
hhid	WG17	WG17				Merawi
hhid	WG18	WG18				Merawi
hhid	WG19	WG19				Merawi
hhid	WG20	WG20				Merawi
hhid	WG21	WG21				Merawi
hhid	WG22	WG22				Merawi
hhid	WG23	WG23				Merawi
hhid	WG24	WG24				Merawi
hhid	WG25	WG25				Merawi
hhid	WG26	WG26				Merawi
hhid	WG27	WG27				Merawi
hhid	WG28	WG28				Merawi
hhid	WG29	WG29				Merawi
hhid	WG30	WG30				Merawi
hhid	WG31	WG31				Merawi
hhid	WG32	WG32				Merawi
hhid	WG33	WG33				Merawi
hhid	WG34	WG34				Merawi
hhid	WG35	WG35				Merawi
hhid	WG36	WG36				Merawi
hhid	WG37	WG37				Merawi
hhid	WG38	WG38				Merawi
hhid	WG39	WG39				Merawi
hhid	WG40	WG40				Merawi
hhid	WG41	WG41				Merawi
hhid	WG42	WG42				Merawi
hhid	WG43	WG43				Merawi
hhid	WG44	WG44				Merawi
hhid	WG45	WG45				Merawi
hhid	WG46	WG46				Merawi
hhid	WG47	WG47				Merawi
hhid	WG48	WG48				Merawi
hhid	WG49	WG49				Merawi
hhid	WG50	WG50				Merawi
hhid	WG51	WG51				Merawi
hhid	WG52	WG52				Merawi
hhid	WG53	WG53				Merawi
hhid	WG54	WG54				Merawi
hhid	WG55	WG55				Merawi
hhid	WG56	WG56				Merawi
hhid	WG57	WG57				Merawi
hhid	WG58	WG58				Merawi
hhid	WG59	WG59				Merawi
hhid	WG60	WG60				Merawi
hhid	WG61	WG61				Merawi
hhid	WG62	WG62				Merawi
hhid	WG63	WG63				Merawi
hhid	WG64	WG64				Merawi
hhid	WG65	WG65				Merawi
hhid	WG66	WG66				Merawi
hhid	WG67	WG67				Merawi
hhid	WG68	WG68				Merawi
hhid	WG69	WG69				Merawi
hhid	WG70	WG70				Merawi
hhid	WG71	WG71				Merawi
hhid	WG72	WG72				Merawi
hhid	WG73	WG73				Merawi
hhid	WG74	WG74				Merawi
hhid	WG75	WG75				Merawi
hhid	WG76	WG76				Merawi
hhid	WG77	WG77				Merawi
hhid	WG78	WG78				Merawi
hhid	WG79	WG79				Merawi
hhid	WG80	WG80				Merawi
hhid	WG81	WG81				Merawi
hhid	WG82	WG82				Merawi
hhid	WG83	WG83				Merawi
hhid	WG84	WG84				Merawi
hhid	WG85	WG85				Merawi
hhid	WG86	WG86				Merawi
hhid	WG87	WG87				Merawi
hhid	WG88	WG88				Merawi
hhid	WG89	WG89				Merawi
hhid	WG90	WG90				Merawi
hhid	WG91	WG91				Merawi
hhid	WG92	WG92				Merawi
hhid	WG93	WG93				Merawi
hhid	WG94	WG94				Merawi
hhid	WG95	WG95				Merawi
hhid	WG96	WG96				Merawi
hhid	WG97	WG97				Merawi
hhid	WG98	WG98				Merawi
hhid	WG99	WG99				Merawi
hhid	WG100	WG100				Merawi
hhid	D01	D01				Dera
hhid	D02	D02				Dera
hhid	D03	D03				Dera
hhid	D04	D04				Dera
hhid	D05	D05				Dera
hhid	D06	D06				Dera
hhid	D07	D07				Dera
hhid	D08	D08				Dera
hhid	D09	D09				Dera
hhid	D10	D10				Dera
hhid	D11	D11				Dera
hhid	D12	D12				Dera
hhid	D13	D13				Dera
hhid	D14	D14				Dera
hhid	D15	D15				Dera
hhid	D16	D16				Dera
hhid	D17	D17				Dera
hhid	D18	D18				Dera
hhid	D19	D19				Dera
hhid	D20	D20				Dera
hhid	D21	D21				Dera
hhid	D22	D22				Dera
hhid	D23	D23				Dera
hhid	D24	D24				Dera
hhid	D25	D25				Dera
hhid	D26	D26				Dera
hhid	D27	D27				Dera
hhid	D28	D28				Dera
hhid	D29	D29				Dera
hhid	D30	D30				Dera
hhid	D31	D31				Dera
hhid	D32	D32				Dera
hhid	D33	D33				Dera
hhid	D34	D34				Dera
hhid	D35	D35				Dera
hhid	D36	D36				Dera
hhid	D37	D37				Dera
hhid	D38	D38				Dera
hhid	D39	D39				Dera
hhid	D40	D40				Dera
hhid	D41	D41				Dera
hhid	D42	D42				Dera
hhid	D43	D43				Dera
hhid	D44	D44				Dera
hhid	D45	D45				Dera
hhid	D46	D46				Dera
hhid	D47	D47				Dera
hhid	D48	D48				Dera
hhid	D49	D49				Dera
hhid	D50	D50				Dera
hhid	D51	D51				Dera
hhid	D52	D52				Dera
hhid	D53	D53				Dera
hhid	D54	D54				Dera
hhid	D55	D55				Dera
hhid	D56	D56				Dera
hhid	D57	D57				Dera
hhid	D58	D58				Dera
hhid	D59	D59				Dera
hhid	D60	D60				Dera
hhid	D61	D61				Dera
hhid	D62	D62				Dera
hhid	D63	D63				Dera
hhid	D64	D64				Dera
hhid	D65	D65				Dera
hhid	D66	D66				Dera
hhid	D67	D67				Dera
hhid	D68	D68				Dera
hhid	D69	D69				Dera
hhid	D70	D70				Dera
hhid	D71	D71				Dera
hhid	D72	D72				Dera
hhid	D73	D73				Dera
hhid	D74	D74				Dera
hhid	D75	D75				Dera
hhid	D76	D76				Dera
hhid	D77	D77				Dera
hhid	D78	D78				Dera
hhid	D79	D79				Dera
hhid	D80	D80				Dera
hhid	D81	D81				Dera
hhid	D82	D82				Dera
hhid	D83	D83				Dera
hhid	D84	D84				Dera
hhid	D85	D85				Dera
hhid	D86	D86				Dera
hhid	D87	D87				Dera
hhid	D88	D88				Dera
hhid	D89	D89				Dera
hhid	D90	D90				Dera
hhid	D91	D91				Dera
hhid	D92	D92				Dera
hhid	D93	D93				Dera
hhid	D94	D94				Dera
hhid	D95	D95				Dera
hhid	D96	D96				Dera
hhid	D97	D97				Dera
hhid	D98	D98				Dera
hhid	D99	D99				Dera
hhid	D100	D100				Dera
hhid	F01	F01				Funeteselam
hhid	F02	F02				Funeteselam
hhid	F03	F03				Funeteselam
hhid	F04	F04				Funeteselam
hhid	F05	F05				Funeteselam
hhid	F06	F06				Funeteselam
hhid	F07	F07				Funeteselam
hhid	F08	F08				Funeteselam
hhid	F09	F09				Funeteselam
hhid	F10	F10				Funeteselam
hhid	F11	F11				Funeteselam
hhid	F12	F12				Funeteselam
hhid	F13	F13				Funeteselam
hhid	F14	F14				Funeteselam
hhid	F15	F15				Funeteselam
hhid	F16	F16				Funeteselam
hhid	F17	F17				Funeteselam
hhid	F18	F18				Funeteselam
hhid	F19	F19				Funeteselam
hhid	F20	F20				Funeteselam
hhid	F21	F21				Funeteselam
hhid	F22	F22				Funeteselam
hhid	F23	F23				Funeteselam
hhid	F24	F24				Funeteselam
hhid	F25	F25				Funeteselam
hhid	F26	F26				Funeteselam
hhid	F27	F27				Funeteselam
hhid	F28	F28				Funeteselam
hhid	F29	F29				Funeteselam
hhid	F30	F30				Funeteselam
hhid	F31	F31				Funeteselam
hhid	F32	F32				Funeteselam
hhid	F33	F33				Funeteselam
hhid	F34	F34				Funeteselam
hhid	F35	F35				Funeteselam
hhid	F36	F36				Funeteselam
hhid	F37	F37				Funeteselam
hhid	F38	F38				Funeteselam
hhid	F39	F39				Funeteselam
hhid	F40	F40				Funeteselam
hhid	F41	F41				Funeteselam
hhid	F42	F42				Funeteselam
hhid	F43	F43				Funeteselam
hhid	F44	F44				Funeteselam
hhid	F45	F45				Funeteselam
hhid	F46	F46				Funeteselam
hhid	F47	F47				Funeteselam
hhid	F48	F48				Funeteselam
hhid	F49	F49				Funeteselam
hhid	F50	F50				Funeteselam
hhid	F51	F51				Funeteselam
hhid	F52	F52				Funeteselam
hhid	F53	F53				Funeteselam
hhid	F54	F54				Funeteselam
hhid	F55	F55				Funeteselam
hhid	F56	F56				Funeteselam
hhid	F57	F57				Funeteselam
hhid	F58	F58				Funeteselam
hhid	F59	F59				Funeteselam
hhid	F60	F60				Funeteselam
hhid	F61	F61				Funeteselam
hhid	F62	F62				Funeteselam
hhid	F63	F63				Funeteselam
hhid	F64	F64				Funeteselam
hhid	F65	F65				Funeteselam
hhid	F66	F66				Funeteselam
hhid	F67	F67				Funeteselam
hhid	F68	F68				Funeteselam
hhid	F69	F69				Funeteselam
hhid	F70	F70				Funeteselam
hhid	F71	F71				Funeteselam
hhid	F72	F72				Funeteselam
hhid	F73	F73				Funeteselam
hhid	F74	F74				Funeteselam
hhid	F75	F75				Funeteselam
hhid	F76	F76				Funeteselam
hhid	F77	F77				Funeteselam
hhid	F78	F78				Funeteselam
hhid	F79	F79				Funeteselam
hhid	F80	F80				Funeteselam
hhid	F81	F81				Funeteselam
hhid	F82	F82				Funeteselam
hhid	F83	F83				Funeteselam
hhid	F84	F84				Funeteselam
hhid	F85	F85				Funeteselam
hhid	F86	F86				Funeteselam
hhid	F87	F87				Funeteselam
hhid	F88	F88				Funeteselam
hhid	F89	F89				Funeteselam
hhid	F90	F90				Funeteselam
hhid	F91	F91				Funeteselam
hhid	F92	F92				Funeteselam
hhid	F93	F93				Funeteselam
hhid	F94	F94				Funeteselam
hhid	F95	F95				Funeteselam
hhid	F96	F96				Funeteselam
hhid	F97	F97				Funeteselam
hhid	F98	F98				Funeteselam
hhid	F99	F99				Funeteselam
hhid	F100	F100				Funeteselam
RC_check	1	Yes, this is correct
RC_check	2	No, this is not correct
RC.rep.ang.dir	1	N
RC.rep.ang.dir	2	NE
RC.rep.ang.dir	3	E
RC.rep.ang.dir	4	SE
RC.rep.ang.dir	5	S
RC.rep.ang.dir	6	SW
RC.rep.ang.dir	7	W
RC.rep.ang.dir	8	NW
RC.rep.ang_back.dir	1	N
RC.rep.ang_back.dir	2	NE
RC.rep.ang_back.dir	3	E
RC.rep.ang_back.dir	4	SE
RC.rep.ang_back.dir	5	S
RC.rep.ang_back.dir	6	SW
RC.rep.ang_back.dir	7	W
RC.rep.ang_back.dir	8	NW

## Sheet: settings
form_title	form_id
MYE_RC_2019	MYE_RC_2019
