# Supplementary material for: How accurate are yield estimates from crop cuts? Evidence from smallholder maize farms in Ethiopia
Source: Food Policy. 2021 Jul;102:102122. doi: 10.1016/j.foodpol.2021.102122 (PMC8639447; doi:10.1016/j.foodpol.2021.102122)
Supplement: Supplementary data 4 [file mmc4.xlsx]

## Sheet: survey
type	name	label	choice_filter	hint	constraint	constraint_message	required	appearance	default	relevant	calculation	repeat_count
note	A.note	The MAIZE YIELD EXPERIMENT (MYE) implements two area measurement methods, five yield measurement methods, and end with a full harvest
today	surveyDate
deviceid	deviceid
start	start
end	end
subscriberid	subscriberid
phonenumber	phonenumber
begin group	note_demog	S1a: Demographic characteristics of household members
select_one regions	region	Region		Select your location			yes
select_one zones	zone	Zone	regions=${region}	Select your location			yes
select_one woredas	woreda	Woreda	zones=${zone}	Select your location			yes
text	Kebele	Kebele					yes
text	village	Community / village					yes
text	enum	Enumerator name					yes
select_one hhid	hhid	Household ID	woredas=${woreda}	Ensure that this number is correct!			yes
text	farmer_name	Enter the name of the Household Head:		Enter full name even if there is no change from the name recorded under the household ID label			yes
text	phone	Phone number of ${farmer_name}:		If no one in household has a phone, enter 0999999999	regex(., '^[0]{1}[1-9]{1}[0-9]{8}$')	Please enter a valid phone number (10 digits, e.g. 0911333444)	yes	numbers
integer	adults	How many household members are adults (aged 15 years or above)?					yes
integer	childlt15	How many household members are aged below 15?					yes
calculate	hhsize										${adults}+${childlt15}
select_one relationship	dem3	Interviewee's position in the household:					yes
end group
begin group	S1b	S1b. Plot characteristics
note	Note_S1b	ENUMERATOR: This section should be answered by the primary decision maker (or manager) of the plot
decimal	S1.Q1a	S1.Q1a) What is the area of this plot (farmer's estimate in sq. meters) ?					Yes
select_one yes_no	S1.Q1b	S1.Q1b) Does your household have a certificate for this plot?					Yes
select_one S1.Q1c	S1.Q1c	S1.Q1c) Is the size of the plot written on the plot certificate?					Yes			selected(${S1.Q1b}, '1')
decimal	S1.Q1d	S1.Q1d) How much harvest are you expecting from this plot (in kg)?					Yes
select_one yes_no	S1.Q1e	S1.Q1e) On this plot, are yield uniform across this plot?		Note: Yields are the same all over the plot
decimal	S1.Q1f	S1.Q1f) On a scale from 1 to 5, how uniform are yields on this plot?		Note: 1 is not uniform ; 5 is totally uniform
select_one S1.Q1	S1.Q1	S1.Q1) What type of seeds was planted on this plot?					Yes
text	S1.Q2	S1.Q2) What is the name of the seed you planted on this plot?					Yes
select_one yes_no	S1.Q3	S1.Q3) Did you purchase any of the seeds used during the current agricultural season?					Yes
select_one S1.Q4	S1.Q4	S1.Q4) Who/Which firms/institutions were the sources of the seed that you purchased or purchased on credit during the current agricultural season?								selected(${S1.Q3}, '1')
decimal	S1.Q4b	S1.Q4b) How many kg of seeds did you plant on this plot?					Yes
select_one yes_no	S1.Q5	S1.Q5) During the last three years, have you planted a legume on this plot?					Yes
select_one yes_no	S1.Q6	S1.Q6) Was chemical fertilizer used on this plot during this agricultural season?					Yes
decimal	S1.Q7	S1.Q7) What was the quantity of UREA used on this plot in this agricultural season in kg?					Yes			selected(${S1.Q6}, '1')
select_one yes_no	S1.Q7a	Did you apply UREA at planting?					Yes			selected(${S1.Q6}, '1')
select_one yes_no	S1.Q7b	Did you apply UREA after planting?					Yes			selected(${S1.Q6}, '1')
decimal	S1.Q7c	If yes, how many times did you apply UREA after planting?					Yes			selected(${S1.Q7b}, '1')
decimal	S1.Q7d	If yes, how many weeks after planting did you apply UREA for the first time on this plot?					Yes			selected(${S1.Q7b}, '1')
decimal	S1.Q7e	If yes, how much UREA did you applied for the first time (in killogram) on this plot?					Yes			selected(${S1.Q7b}, '1')
decimal	S1.Q7e2	If yes, how many weeks after planting did you apply UREA for the second time on this plot?					Yes			selected(${S1.Q7b}, '1')
decimal	S1.Q7f	If yes, how much UREA did you applied for the second time (in killogram) on this plot?					Yes			selected(${S1.Q7b}, '1')
decimal	S1.Q8	S1.Q8) What was the quantity of NPS/DAP used on this plot in this agricultural season in kg?					Yes			selected(${S1.Q6}, '1')
select_one yes_no	S1.Q8a	Did you apply NPS/DAP at planting?					Yes			selected(${S1.Q6}, '1')
select_one yes_no	S1.Q8b	Did you apply NPS/DAP after planting?					Yes			selected(${S1.Q6}, '1')
decimal	S1.Q8c	If yes, how many weeks after planting did you apply NPS/DAP on this plot?					Yes			selected(${S1.Q8b}, '1')
decimal	S1.Q8d	If yes, how many times did you apply NPS/DAP after planting?					Yes			selected(${S1.Q8b}, '1')
decimal	S1.Q8f	If yes, how many weeks after planting did you apply NPS/DAP for the first time on this plot?					Yes			selected(${S1.Q8b}, '1')
decimal	S1.Q8g	If yes, how much NPS/DAP did you applied for the first time (in killogram) on this plot?					Yes			selected(${S1.Q8b}, '1')
decimal	S1.Q8h	If yes, how many weeks after planting did you apply NPS/DAP for the second time on this plot?					Yes			selected(${S1.Q8b}, '1')
decimal	S1.Q8i	If yes, how much NPS/DAP did you applied for the second time (in killogram) on this plot?					Yes			selected(${S1.Q8b}, '1')
select_one S1.Q9	S1.Q9	S1.Q9) In the last three years, have you applied similar quantities of fertilizer on this plot?					Yes
select_one yes_no	S1.Q17	S1.Q17) Was pesticides used on this plot during this agricultural season?					Yes
select_one yes_no	S1.Q18	S1.Q18) Was herbicides used on this plot during this agricultural season?					Yes
select_one yes_no	S1.Q10	S1.Q10) Does plot have irrigation?					Yes
select_one yes_no	S1.Q11	S1.Q11) Does plot have permanent erosion control?					Yes
date	S1.Q11_1	S1.Q11_1) When did you plant the seeds on this plot during the current agricultural season?					Yes
select_one S1.Q12	S1.Q12	S1.Q12) What type of crop sowing techniques was used on this plot?		Note: Broadcast planting refers to throwing seeds randomly in different locations			Yes
decimal	S1.Q13	S1.Q13) Which distance are you using between rows (in centimeters) ?			regex(.,’[0-9]{1,2}’)		Yes			selected(${S1.Q12}, '2')
decimal	S1.Q14	S1.Q14) Which distance are you using between seeds in a row (in centimeters) ?			regex(.,’[0-9]{1,2}’)		Yes			selected(${S1.Q12}, '2')
select_one S1.Q15	S1.Q15	S1.Q15) Was maize damaged on this plot?					Yes
decimal	S1.Q16	S1.Q16) What is the percentage share of damage on this plot?			regex(.,’[0-9]{1,2}’)		Yes			selected(${S1.Q15}, '1')
decimal	S1.Q19	S1.Q19) Distance of the plot from home (in minutes) ?					Yes
decimal	S1.Q19b	S1.Q19b) Distance of the plot from main market (in minutes) ?
decimal	S1.Q19c	S1.Q19c) Distance of the plot from the nearest road? (in minutes) ?
select_one yes_no	S1.Q20	S1.Q20) Did you use family labor during this agricultural season?					yes
decimal	S1.Q20_1	S1.Q20_1) family man days		Note: Starting from land preparation until weeding (excluding harvest)			yes			selected(${S1.Q20}, '1')
decimal	S1.Q20_2	S1.Q20_2) family woman days		Note: Starting from land preparation until weeding (excluding harvest)			yes			selected(${S1.Q20}, '1')
decimal	S1.Q20_3	S1.Q20_3) family child days		Note: Starting from land preparation until weeding (excluding harvest)			yes			selected(${S1.Q20}, '1')
select_one yes_no	S1.Q21	S1.Q21) Did you use hired labor during this agricultural season?					yes
decimal	S1.Q21_1	S1.Q21_1) hired man days		Note: Starting from land preparation until weeding (excluding harvest)			yes			selected(${S1.Q21}, '1')
decimal	S1.Q21_2	S1.Q21_2) hired woman days		Note: Starting from land preparation until weeding (excluding harvest)			yes			selected(${S1.Q21}, '1')
decimal	S1.Q21_3	S1.Q21_3) hired child days		Note: Starting from land preparation until weeding (excluding harvest)			yes			selected(${S1.Q21}, '1')
end group
begin group	GPS_Phones	S2. Phone Area measurements		Start at the North-West corner of the plot
note	Note1	ENUMERATOR: First, delineate the plot boundaries with the farmer. Start from the North West corner, using the ITM Application
time	Phones.Time.Start	Phones.Time.Start					yes
decimal	fieldbnd	HUAWEI - Area of the field (in sq. meters):		Please use UTM Area Measure Application			yes
calculate	fieldarea2										round(${fieldbnd},1)
calculate	fieldarea3										${fieldarea2} * .0001
calculate	fieldarea4										round(${fieldarea3} ,2)
time	Phones.Time.End	Phones.Time.End					yes
calculate	Phones_Time										int((decimal-time(${Phones.Time.End}) - decimal-time(${Phones.Time.Start})) * 1440)
note	Note2	ENUMERATOR: Please save the tracking file as : ${hhid}-${farmer_name}
end group
begin group	M3	Method 3. Random 4 * 4m quadrant
select_one M3.note1	M3.note1	ENUMERATOR: First, Identify the North-West corner of the field
time	M3.Time.Start	M3.Time.Start					TRUE
decimal	M1.Lg.dist	Distance between North-West corner and long side:					TRUE
calculate	Dist_long_random										${M1.Lg.dist}*random()
calculate	Dist_long_random2										round(${Dist_long_random},0)
decimal	M1.Sht.dist	Distance between North-West corner and short side:					TRUE
calculate	Dist_short_random										${M1.Sht.dist}*random()
calculate	Dist_short_random2										round(${Dist_short_random},0)
note	M3.note3	ENUMERATOR: From the North-West corner, walk ${Dist_long_random2} meters parrallel to the long side
note	M3.note4	ENUMERATOR: Then, walk ${Dist_short_random2} meters parrallel to short side		Note: if you arrive past field boundaries, plant the stick one meter from border, within field
note	M3.note5	ENUMERATOR: Plant a stick, it is point A of the quadrant. Turn your face to east and read 90 degrees from the compass, walk 4 meters and plant a stick for point B, C, D
geopoint	M3.GPS	GPS coordinates of the random quadrant:					TRUE
select_one yes_no	M3.Position	Is the quadrant positionned near a plot border?		Note: A side from the quadrant is two meters or less from the border			TRUE
select_one M3.Position.Direction	M3.Position.Direction	In which direction is the nearby plot border?					TRUE			selected(${M3.Position}, '1')
integer	M3.stands	Number of stands (plants):					TRUE
integer	M3.cobs	Number of cobs:					TRUE
decimal	M3.W	Total weight of the quadrant harvest (in kg):					TRUE
decimal	M3_wgt_cobs_ss	Field weight of three random cobs (in kg):					TRUE
decimal	M3_wgt_grain_ss	Grain weight of three random cobs (in kg):					TRUE
decimal	M3.Mo	Moisture content of three random cobs:
time	M3.Time.End	M3.Time.End					TRUE
calculate	M3.Time										int((decimal-time(${M3.Time.End}) - decimal-time(${M3.Time.Start})) * 1440)
select_one M3.Time.Check	M3.Time.Check	The protocol was completed in ${M3.Time} minutes. Is that correct?					TRUE
decimal	M3.Time.Check_2	How much time, in minutes, did it take you to apply the protocol?					TRUE			selected(${M3.Time.Check}, '2')
end group
begin group	M1	Method 1. W-route and M-routes
calculate	M2.Start										${M1.Sht.dist}*0.5
calculate	M1.W.Sample.Dist										(${M1.Lg.dist} -2) div 4
select_one M1.note1	M1.note1	ENUMERATOR: Take 5 samples 1m along the plot long side border (W1, W2, W3, W4, W5)		At each sample point, pick 3 cobs randomly from 3 surrounding plants and weight them
time	M1.W.Time.Start	Take first sample one meter from North-West corner.					TRUE
decimal	M1.W.S1_density	Number of plants in one square meter around sampling point (use a meter):			regex(.,’[0-9]{1,2}’)		TRUE
decimal	M1.W.S1	Weight of the 3 cobs on W1 (in kg):					TRUE
decimal	M1.W_S1_wgt_grain_ss	Grain weight of 3 cobs on W1 (in kg):					TRUE
decimal	M1.W.S1.Mo	Moisture content of the 3 cobs:		Average moisture results for the 3 cobs
note	M1.noteX	ENUMERATOR: Now walk ${M1.W.Sample.Dist} meters, following the plot border to the sample W2
decimal	M1.W.S2_density	Number of plants in one square meter around sampling point (use a meter):			regex(.,’[0-9]{1,2}’)		TRUE
decimal	M1.W.S2	Weight of the 3 cobs on W2 (in kg):					TRUE
decimal	M1.W_S2_wgt_grain_ss	Grain weight of 3 cobs on W2 (in kg):					TRUE
decimal	M1.W.S2.Mo	Moisture content of the 3 cobs:		Average moisture results for the 3 cobs
note	M1.noteX2	ENUMERATOR: Now walk ${M1.W.Sample.Dist} meters, following the plot border to the sample W3
decimal	M1.W.S3_density	Number of plants in one square meter around sampling point (use a meter):			regex(.,’[0-9]{1,2}’)		TRUE
decimal	M1.W.S3	Weight of the 3 cobs on W3 (in kg):					TRUE
decimal	M1.W_S3_wgt_grain_ss	Grain weight of 3 cobs on W3 (in kg):					TRUE
decimal	M1.W.S3.Mo	Moisture content of the 3 cobs:		Average moisture results for the 3 cobs
note	M1.noteX3	ENUMERATOR: Now walk ${M1.W.Sample.Dist} meters, following the plot border to the sample W4
decimal	M1.W.S4_density	Number of plants in one square meter around sampling point (use a meter):			regex(.,’[0-9]{1,2}’)		TRUE
decimal	M1.W.S4	Weight of the 3 cobs on W4 (in kg):					TRUE
decimal	M1.W_S4_wgt_grain_ss	Grain weight of 3 cobs on W4 (in kg):					TRUE
decimal	M1.W.S4.Mo	Moisture content of the 3 cobs:		Average moisture results for the 3 cobs
note	M1.noteX4	ENUMERATOR: Now walk ${M1.W.Sample.Dist} meters, following the plot border. It should be one meter from the plot corner
decimal	M1.W.S5_density	Number of plants in one square meter around sampling point (use a meter):			regex(.,’[0-9]{1,2}’)		TRUE
decimal	M1.W.S5	Weight of the 3 cobs on W5 (in kg):					TRUE
decimal	M1.W_S5_wgt_grain_ss	Grain weight of 3 cobs on W5 (in kg):					TRUE
decimal	M1.W.S5.Mo	Moisture content of the 3 cobs:		Average moisture results for the 3 cobs
time	M1.W.Time.End	M1.W.Time.End					TRUE
calculate	M1.W.Time										int((decimal-time(${M1.W.Time.End}) - decimal-time(${M1.W.Time.Start})) * 1440)
select_one M3.Time.Check2	M1.W.Time.Check	The protocol was completed in ${M1.W.Time} minutes. Is that correct?					TRUE
decimal	M1.W.Time.Check_2	How much time, in minutes, did it take you to apply the protocol?					TRUE			selected(${M1.W.Time.Check}, '2')
select_one M1.note2	M1.note2	ENUMERATOR: Take 5 samples 1m along the other plot long side border (M1, M2, M3, M4, M5)		At each sample point, pick 3 cobs randomly from 3 surrounding plants and weight them
decimal	M1.M.dist	Distance of the other long side boundaries of the plot:
calculate	M1.M.Sample.Dist										(${M1.M.dist} -2) div 4
time	M1.M.Time.Start	Take M1 sample one meter from plot corner					TRUE
decimal	M1.M.S1_density	Number of plants in one square meter around sampling point (use a meter):			regex(.,’[0-9]{1,2}’)		TRUE
decimal	M1.M.S1	Weight of the 3 cobs on M1 (in kg):					TRUE
decimal	M1.M_S1_wgt_grain_ss	Grain weight of the 3 cobs on M1 (in kg):					TRUE
decimal	M1.M.S1.Mo	Moisture content of the 3 cobs:		Average moisture results for the 3 cobs
note	M2.noteX	ENUMERATOR: Now walk ${M1.M.Sample.Dist} meters, following the plot border to the sample M2
decimal	M1.M.S2_density	Number of plants in one square meter around sampling point (use a meter):			regex(.,’[0-9]{1,2}’)		TRUE
decimal	M1.M.S2	Weight of the 3 cobs on M2 (in kg):					TRUE
decimal	M1.M_S2_wgt_grain_ss	Grain weight of the 3 cobs on M2 (in kg):					TRUE
decimal	M1.M.S2.Mo	Moisture content of the 3 cobs:		Average moisture results for the 3 cobs
note	M2.noteX2	ENUMERATOR: Now walk ${M1.M.Sample.Dist} meters, following the plot border to the sample M3
decimal	M1.M.S3_density	Number of plants in one square meter around sampling point (use a meter):			regex(.,’[0-9]{1,2}’)		TRUE
decimal	M1.M.S3	Weight of the 3 cobs on M3 (in kg):					TRUE
decimal	M1.M_S3_wgt_grain_ss	Grain weight of the 3 cobs on M3 (in kg):					TRUE
decimal	M1.M.S3.Mo	Moisture content of the 3 cobs:		Average moisture results for the 3 cobs
note	M2.noteX3	ENUMERATOR: Now walk ${M1.M.Sample.Dist} meters, following the plot border to the sample M4
decimal	M1.M.S4_density	Number of plants in one square meter around sampling point (use a meter):			regex(.,’[0-9]{1,2}’)		TRUE
decimal	M1.M.S4	Weight of the 3 cobs on M4 (in kg):					TRUE
decimal	M1.M_S4_wgt_grain_ss	Grain weight of the 3 cobs on M4 (in kg):					TRUE
decimal	M1.M.S4.Mo	Moisture content of the 3 cobs:		Average moisture results for the 3 cobs
note	M2.noteX4	ENUMERATOR: Now walk ${M1.M.Sample.Dist} meters, following the plot border. It should be one meter from the corner
decimal	M1.M.S5_density	Number of plants in one square meter around sampling point (use a meter):			regex(.,’[0-9]{1,2}’)		TRUE
decimal	M1.M.S5	Weight of the 3 cobs on M5 (in kg):					TRUE
decimal	M1.M_S5_wgt_grain_ss	Grain weight of the 3 cobs on M5 (in kg):					TRUE
decimal	M1.M.S5.Mo	Moisture content of the 3 cobs:		Average moisture results for the 3 cobs
time	M1.M.Time.End	M1.M.Time.End					TRUE
calculate	M1.M.Time										int((decimal-time(${M1.M.Time.End}) - decimal-time(${M1.M.Time.Start})) * 1440)
select_one M3.Time.Check3	M1.M.Time.Check	The protocol was completed in ${M1.M.Time} minutes. Is that correct?					TRUE
decimal	M1.M.Time.Check_2	How much time, in minutes, did it take you to apply the protocol?					TRUE			selected(${M1.M.Time.Check}, '2')
end group
begin group	M2	Method 2. Transect
calculate	DistM2										${M1.Lg.dist} + ${M1.M.dist}
calculate	M2.Sample.Dist										${DistM2} div 8
select_one M2.note	M2.note	ENUMERATOR: Go to the middle of a short side and take four sample points in straight line (T1, T2, T3, T4), up to the other short side of the plot		At each sample point, pick 3 cobs randomly from 3 surrounding plants and weight them
time	M2.Time.Start	M2.Time.Start
note	M2.noteX	ENUMERATOR: From the middle short side walk take sample T1 one meter from plot border
decimal	M2.S1	Weight of the 3 cobs on T1 (in kg):					TRUE
decimal	M2.S1_density	Number of plants in one square meter around sampling point (use a meter):			regex(.,’[0-9]{1,2}’)		TRUE
image	M2.S1.Pic	Take a picture of the three cobs using the black background and the QR codes		1. Make sure the cobs are not touching; 2. Keep the camera vertical to fit the black background; 3. Make sure the cobs are clear on the picture taken			TRUE
decimal	M2.S1_wgt_grain_ss	Grain weight of the 3 cobs on T1 (in kg):					TRUE
decimal	M2.S1.Mo	Moisture content of the 3 cobs:		Average moisture results for the 3 cobs
barcode	M2.S1.QR	Scan the two QR codes used in the picture					TRUE
note	M2.note2	ENUMERATOR: Now walk to take sample T2
decimal	M2.S2	Weight of the 3 cobs on T2 (in kg):					TRUE
decimal	M2.S2_density	Number of plants in one square meter around sampling point (use a meter):			regex(.,’[0-9]{1,2}’)		TRUE
image	M2.S2.Pic	Take a picture of the three cobs using the black background and the QR codes		1. Make sure the cobs are not touching; 2. Keep the camera vertical to fit the black background; 3. Make sure the cobs are clear on the picture taken			TRUE
decimal	M2.S2_wgt_grain_ss	Grain weight of the 3 cobs on T2 (in kg):					TRUE
decimal	M2.S2.Mo	Moisture content of the 3 cobs:		Average moisture results for the 3 cobs
barcode	M2.S2.QR	Scan the two QR codes used in the picture					TRUE
note	M2.note3	ENUMERATOR: Now walk to take sample T3
decimal	M2.S3	Weight of the 3 cobs on T3 (in kg):					TRUE
decimal	M2.S3_density	Number of plants in one square meter around sampling point (use a meter):			regex(.,’[0-9]{1,2}’)		TRUE
image	M2.S3.Pic	Take a picture of the three cobs using the black background and the QR codes		1. Make sure the cobs are not touching; 2. Keep the camera vertical to fit the black background; 3. Make sure the cobs are clear on the picture taken			TRUE
decimal	M2.S3_wgt_grain_ss	Grain weight the 3 cobs on T3 (in kg):					TRUE
decimal	M2.S3.Mo	Moisture content of the 3 cobs:		Average moisture results for the 3 cobs
barcode	M2.S3.QR	Scan the two QR codes used in the picture					TRUE
note	M2.note4	ENUMERATOR: Now walk until you reach one meter from the border to take sample T4
decimal	M2.S4	Weight of the 3 cobs on T4 (in kg):					TRUE
decimal	M2.S4_density	Number of plants in one square meter around sampling point (use a meter):			regex(.,’[0-9]{1,2}’)		TRUE
image	M2.S4.Pic	Take a picture of the three cobs using the black background and the QR codes		1. Make sure the cobs are not touching; 2. Keep the camera vertical to fit the black background; 3. Make sure the cobs are clear on the picture taken			TRUE
decimal	M2.S4_wgt_grain_ss	Grain weight of the 3 cobs on T4 (in kg):					TRUE
decimal	M2.S4.Mo	Moisture content of the 3 cobs:		Average moisture results for the 3 cobs
barcode	M2.S4.QR	Scan the two QR codes used in the picture					TRUE
time	M2.Time.End	M2.Time.End					TRUE
calculate	M2.Time										int((decimal-time(${M2.Time.End}) - decimal-time(${M2.Time.Start})) * 1440)
select_one M3.Time.Check4	M2.Time.Check	The protocol was completed in ${M2.Time} minutes. Is that correct?					TRUE
decimal	M2.Time.Check_2	How much time, in minutes, did it take you to apply the protocol?					TRUE			selected(${M2.Time.Check}, '2')
end group
begin group	M4	Method 4. Three 4*4 quadrants
select_one M4.note	M4.note	ENUMERATOR: Starting from the plot center, lay out three 4*4m quadrants in diagonal
time	M4.Time.Start	M4.Time.Start					TRUE
note	note_quadrants	Mark 4m by 4m quadrants in the plot
geopoint	gps1	GPS coordinates of the plot center		Take point in centre of plot			TRUE
note	q1_note	Quadrant 1
integer	q1_stands	Quadrant 1		Number of stands (plants):			TRUE
integer	q1_cobs	Quadrant 1		Number of cobs:			TRUE
decimal	q1_wgt_cobs_ss	Quadrant 1		Field weight of three sub-sample cobs [kg]:			TRUE
decimal	q1_wgt_grain_ss	Quadrant 1		Grain weight of sub-sample [kg]:			TRUE
decimal	M4.Mo_q1	Quadrant 1		Moisture content of the 3 sub-sample cobs:			TRUE
decimal	q1_wgt_cobs_rs	Quadrant 1		Weight of remaining cobs [kg]:			TRUE
geopoint	gps2	GPS coordinates		Take point in centre of quadrant 2			TRUE
note	q2_note	Quadrant 2
integer	q2_stands	Quadrant 2		Number of stands (plants):			TRUE
integer	q2_cobs	Quadrant 2		Number of cobs:			TRUE
decimal	q2_wgt_cobs_ss	Quadrant 2		Field weight of three sub-sample cobs [kg]:			TRUE
decimal	q2_wgt_grain_ss	Quadrant 2		Grain weight of sub-sample [kg]:			TRUE
decimal	M4.Mo_q2	Quadrant 2		Moisture content of the 3 sub-sample cobs:			TRUE
decimal	q2_wgt_cobs_rs	Quadrant 2		Weight of remaining cobs [kg]:			TRUE
geopoint	gps3	GPS coordinates					TRUE
note	q3_note	Quadrant 3		Take point in centre of quadrant 3
integer	q3_stands	Quadrant 3		Number of stands (plants):			TRUE
integer	q3_cobs	Quadrant 3		Number of cobs:			TRUE
decimal	q3_wgt_cobs_ss	Quadrant 3		Field weight of three sub-sample cobs [kg]:			TRUE
decimal	q3_wgt_grain_ss	Quadrant 3		Grain weight of sub-sample [kg]:			TRUE
decimal	M4.Mo_q3	Quadrant 3		Moisture content of the 3 sub-sample cobs:			TRUE
decimal	q3_wgt_cobs_rs	Quadrant 3		Weight of remaining cobs [kg]:			TRUE
time	M4.Time.End	M4.Time.End
calculate	M4.Time										int((decimal-time(${M4.Time.End}) - decimal-time(${M4.Time.Start})) * 1440)
select_one M3.Time.Check5	M4.Time.Check	The protocol was completed in ${M4.Time} minutes. Is that correct?					TRUE
decimal	M4.Time.Check_2	How much time, in minutes, did it take you to apply the protocol?					TRUE			selected(${M4.Time.Check}, '2')
end group
begin group	Enumerator_elicitation	S4. Enumerator elicitation
select_one S4.Q1	S4.Q1	S4.Q1) Identify the EAST side of the plot. What does the plot EAST side looks like?
decimal	S4.Q2	S4.Q2) What is the angle of row orientation?		Note: Use compass. If no orientation, enter 0			TRUE
select_one S4.Q2b	S4.Q2b	S4.Q2b) What is the angle direction of row orientation?					TRUE
select_one yes_no	S4.Q3	S4.Q3) Is the distance between rows similar?					TRUE
decimal	S4.Q4a	S4.Q4a) What is the average distance between rows (in centimeters) ?			regex(.,’[0-9]{1,2}’)		TRUE			selected(${S4.Q3}, '1')
select_one yes_no	S4.Q4	S4.Q4) In each row, is the distance between plants similar?					TRUE
decimal	S4.Q4b	S4.Q4b) What is the average distance between seeds in a row (in centimeters) ?			regex(.,’[0-9]{1,2}’)		TRUE			selected(${S4.Q4}, '1')
select_one S4.Q5	S4.Q5	S4.Q5) Was maize damaged on this plot?					TRUE
decimal	S4.Q6	S4.Q6) What is the percentage share of damage on this plot?			regex(.,’[0-9]{1,2}’)		TRUE			selected(${S4.Q5}, '1')
end group
begin group	M5	Method 5. Full harvest with 8 subplots
select_one M5.note1	M5.note1	ENUMERATOR: The plot can now be fully harvested. Using the ropes to demarcate Subplot1, starting from Plot center / North-West corner / middle of long side
time	M5.Time.Start	M5.Time.Start					TRUE
note	M5.Sub1.note2	LABORERS: Gather the cobs within the subplot, moving from the center to the field border and proceed to weighting
note	M5.Sub1.note	ENUMERATOR: Measure area of Subplot1 with Rope & Compass
begin repeat	RC.rep
calculate	RC.rep.instance										position(..)
integer	RC.rep.ang	What is forward angle # ${RC.rep.instance}?		Note: Use the compass			yes
select_one RC.rep.ang.dir	RC.rep.ang.dir	What is forward angle # ${RC.rep.instance} direction?					yes
decimal	RC.rep.dist	What is distance # ${RC.rep.instance}?		Note: Use the meter			yes
decimal	RC.rep.ang_back	What is backward angle # ${RC.rep.instance}?		Note: Use the compass			yes
select_one RC.rep.ang_back.dir	RC.rep.ang_back.dir	What is backward angle # ${RC.rep.instance} direction?					yes
end repeat
integer	M5.Sub1.cobs	Number of cobs in Subplot 1:					TRUE
decimal	M5.Sub1.W	Total weight of Subplot 1 (in kg):					TRUE
decimal	M5_wgt_cobs_Sub1	Field weight of three sub-sample cobs [kg]:					TRUE
decimal	M5_wgt_grain_Sub1	Grain weight of sub-sample [kg]:					TRUE
decimal	M5.Sub1.Mo	Moisture content of 3 randomly selected cobs:					TRUE
select_one M5.Sub2.note	M5.Sub2.note	ENUMERATOR: Moving right, replicate procedure for Subplot 2 and measure with Rope & Compass, starting from plot center		Use compass to create a 45 degree angle from the center
begin repeat	RC.rep.S2
calculate	RC.rep.instance.S2										position(..)
integer	RC.rep.ang.S2	What is forward angle # ${RC.rep.instance}?		Note: Use the compass			yes
select_one RC.rep.ang.dir.S2	RC.rep.ang.dir.S2	What is forward angle # ${RC.rep.instance} direction?					yes
decimal	RC.rep.dist.S2	What is distance # ${RC.rep.instance}?		Note: Use the meter			yes
decimal	RC.rep.ang_back.S2	What is backward angle # ${RC.rep.instance}?		Note: Use the compass			yes
select_one RC.rep.ang_back.dir.S2	RC.rep.ang_back.dir.S2	What is backward angle # ${RC.rep.instance} direction?					yes
end repeat
integer	M5.Sub2.cobs	Number of cobs in Subplot 2:					TRUE
decimal	M5.Sub2.W	Total weight of Subplot 2 (in kg):					TRUE
decimal	M5_wgt_cobs_Sub2	Field weight of three sub-sample cobs [kg]:					TRUE
decimal	M5_wgt_grain_Sub2	Grain weight of sub-sample [kg]:					TRUE
decimal	M5.Sub2.Mo	Moisture content of 3 randomly selected cobs:					TRUE
note	M5.Sub3.note	ENUMERATOR: Moving right, replicate procedure for Subplot 3 and measure with Rope & Compass, starting from plot center		Use compass to create a 45 degree angle from the center
begin repeat	RC.rep.S3
calculate	RC.rep.instance.S3										position(..)
integer	RC.rep.ang.S3	What is forward angle # ${RC.rep.instance}?		Note: Use the compass			yes
select_one RC.rep.ang.dir.S3	RC.rep.ang.dir.S3	What is forward angle # ${RC.rep.instance} direction?					yes
decimal	RC.rep.dist.S3	What is distance # ${RC.rep.instance}?		Note: Use the meter			yes
decimal	RC.rep.ang_back.S3	What is backward angle # ${RC.rep.instance}?		Note: Use the compass			yes
select_one RC.rep.ang_back.dir.S3	RC.rep.ang_back.dir.S3	What is backward angle # ${RC.rep.instance} direction?					yes
end repeat
integer	M5.Sub3.cobs	Number of cobs in Subplot 3:					TRUE
decimal	M5.Sub3.W	Total weight of Subplot 3 (in kg):					TRUE
decimal	M5_wgt_cobs_Sub3	Field weight of three sub-sample cobs [kg]:					TRUE
decimal	M5_wgt_grain_Sub3	Grain weight of sub-sample [kg]:					TRUE
decimal	M5.Sub3.Mo	Moisture content of 3 randomly selected cobs:					TRUE
note	M5.Sub4.note	ENUMERATOR: Moving right, replicate procedure for Subplot 4 and measure with Rope & Compass, starting from plot center		Use compass to create a 45 degree angle from the center
begin repeat	RC.rep.S4
calculate	RC.rep.instance.S4										position(..)
integer	RC.rep.ang.S4	What is forward angle # ${RC.rep.instance}?		Note: Use the compass			yes
select_one RC.rep.ang.dir.S4	RC.rep.ang.dir.S4	What is forward angle # ${RC.rep.instance} direction?					yes
decimal	RC.rep.dist.S4	What is distance # ${RC.rep.instance}?		Note: Use the meter			yes
decimal	RC.rep.ang_back.S4	What is backward angle # ${RC.rep.instance}?		Note: Use the compass			yes
select_one RC.rep.ang_back.dir.S4	RC.rep.ang_back.dir.S4	What is backward angle # ${RC.rep.instance} direction?					yes
end repeat
integer	M5.Sub4.cobs	Number of cobs in Subplot 4:					TRUE
decimal	M5.Sub4.W	Total weight of Subplot 4 (in kg):					TRUE
decimal	M5_wgt_cobs_Sub4	Field weight of three sub-sample cobs [kg]:					TRUE
decimal	M5_wgt_grain_Sub4	Grain weight of sub-sample [kg]:					TRUE
decimal	M5.Sub4.Mo	Moisture content of 3 randomly selected cobs:					TRUE
note	M5.Sub5.note	ENUMERATOR: Moving right, replicate procedure for Subplot 5 and measure with Rope & Compass, starting from plot center		Use compass to create a 45 degree angle from the center
begin repeat	RC.rep.S5
calculate	RC.rep.instance.S5										position(..)
integer	RC.rep.ang.S5	What is forward angle # ${RC.rep.instance}?		Note: Use the compass			yes
select_one RC.rep.ang.dir.S5	RC.rep.ang.dir.S5	What is forward angle # ${RC.rep.instance} direction?					yes
decimal	RC.rep.dist.S5	What is distance # ${RC.rep.instance}?		Note: Use the meter			yes
decimal	RC.rep.ang_back.S5	What is backward angle # ${RC.rep.instance}?		Note: Use the compass			yes
select_one RC.rep.ang_back.dir.S5	RC.rep.ang_back.dir.S5	What is backward angle # ${RC.rep.instance} direction?					yes
end repeat
integer	M5.Sub5.cobs	Number of cobs in Subplot 5:					TRUE
decimal	M5.Sub5.W	Total weight of Subplot 5 (in kg):					TRUE
decimal	M5_wgt_cobs_Sub5	Field weight of three sub-sample cobs [kg]:					TRUE
decimal	M5_wgt_grain_Sub5	Grain weight of sub-sample [kg]:					TRUE
decimal	M5.Sub5.Mo	Moisture content of 3 randomly selected cobs:					TRUE
note	M5.Sub6.note	ENUMERATOR: Moving right, replicate procedure for Subplot 6 and measure with Rope & Compass, starting from plot center		Use compass to create a 45 degree angle from the center
begin repeat	RC.rep.S6
calculate	RC.rep.instance.S6										position(..)
integer	RC.rep.ang.S6	What is forward angle # ${RC.rep.instance}?		Note: Use the compass			yes
select_one RC.rep.ang.dir.S6	RC.rep.ang.dir.S6	What is forward angle # ${RC.rep.instance} direction?					yes
decimal	RC.rep.dist.S6	What is distance # ${RC.rep.instance}?		Note: Use the meter			yes
decimal	RC.rep.ang_back.S6	What is backward angle # ${RC.rep.instance}?		Note: Use the compass			yes
select_one RC.rep.ang_back.dir.S6	RC.rep.ang_back.dir.S6	What is backward angle # ${RC.rep.instance} direction?					yes
end repeat
integer	M5.Sub6.cobs	Number of cobs in Subplot 6:					TRUE
decimal	M5.Sub6.W	Total weight of Subplot 6 (in kg):					TRUE
decimal	M5_wgt_cobs_Sub6	Field weight of three sub-sample cobs [kg]:					TRUE
decimal	M5_wgt_grain_Sub6	Grain weight of sub-sample [kg]:					TRUE
decimal	M5.Sub6.Mo	Moisture content of 3 randomly selected cobs:					TRUE
note	M5.Sub7.note	ENUMERATOR: Moving right, replicate procedure for Subplot 7 and measure with Rope & Compass, starting from plot center		Use compass to create a 45 degree angle from the center
begin repeat	RC.rep.S7
calculate	RC.rep.instance.S7										position(..)
integer	RC.rep.ang.S7	What is forward angle # ${RC.rep.instance}?		Note: Use the compass			yes
select_one RC.rep.ang.dir.S7	RC.rep.ang.dir.S7	What is forward angle # ${RC.rep.instance} direction?					yes
decimal	RC.rep.dist.S7	What is distance # ${RC.rep.instance}?		Note: Use the meter			yes
decimal	RC.rep.ang_back.S7	What is backward angle # ${RC.rep.instance}?		Note: Use the compass			yes
select_one RC.rep.ang_back.dir.S7	RC.rep.ang_back.dir.S7	What is backward angle # ${RC.rep.instance} direction?					yes
end repeat
integer	M5.Sub7.cobs	Number of cobs in Subplot 7:					TRUE
decimal	M5.Sub7.W	Total weight of Subplot 7 (in kg):					TRUE
decimal	M5_wgt_cobs_Sub7	Field weight of three sub-sample cobs [kg]:					TRUE
decimal	M5_wgt_grain_Sub7	Grain weight of sub-sample [kg]:					TRUE
decimal	M5.Sub7.Mo	Moisture content of 3 randomly selected cobs:					TRUE
note	M5.Sub8.note	ENUMERATOR: Moving right, replicate procedure for Subplot 8 and measure with Rope & Compass, starting from plot center		Use compass to create a 45 degree angle from the center
begin repeat	RC.rep.S8
calculate	RC.rep.instance.S8										position(..)
integer	RC.rep.ang.S8	What is forward angle # ${RC.rep.instance}?		Note: Use the compass			yes
select_one RC.rep.ang.dir.S8	RC.rep.ang.dir.S8	What is forward angle # ${RC.rep.instance} direction?					yes
decimal	RC.rep.dist.S8	What is distance # ${RC.rep.instance}?		Note: Use the meter			yes
decimal	RC.rep.ang_back.S8	What is backward angle # ${RC.rep.instance}?		Note: Use the compass			yes
select_one RC.rep.ang_back.dir.S8	RC.rep.ang_back.dir.S8	What is backward angle # ${RC.rep.instance} direction?					yes
end repeat
integer	M5.Sub8.cobs	Number of cobs in Subplot 8:					TRUE
decimal	M5.Sub8.W	Total weight of Subplot 8 (in kg):					TRUE
decimal	M5_wgt_cobs_Sub8	Field weight of three sub-sample cobs [kg]:					TRUE
decimal	M5_wgt_grain_Sub8	Grain weight of sub-sample [kg]:					TRUE
decimal	M5.Sub8.Mo	Moisture content of 3 randomly selected cobs:					TRUE
time	M5.Time.End	M5.Time.End					TRUE
calculate	M5.Time										int((decimal-time(${M5.Time.End}) - decimal-time(${M5.Time.Start})) * 1440)
select_one M3.Time.Check6	M5.Time.Check	The Full Harvest was completed in ${M5.Time} minutes. Is that correct?					TRUE
decimal	M5.Time.Check_2	How much time, in minutes, did it take you to harvest and measure yields on the entire plot?					TRUE			selected(${M5.Time.Check}, '2')
end group
begin group	g_df							field-list
note	note_df	This is the end of the questionnaire.
decimal	labor_days	How many days-laborers were hired for M5-full harvest ?
text	comment	If there are any comments that you would like to add about the data collected in this section, please enter them below.		Leave blank if there are no comments.				multiline
end group	g_df

## Sheet: choices
list_name	name	label	crop_group	regions	zones	woredas	kebeles	media::image
regions	amhara	Amhara
zones	north_wollo	North Wollo		amhara
zones	west_gojjam	West Gojjam		amhara
zones	south_gondar	Gouth Gondar		amhara
woredas	Dera	Dera			south_gondar
woredas	Merawi	Merawi			west_gojjam
woredas	Kobo	Kobo			north_wollo
woredas	Funeteselam	Funeteselam			west_gojjam
list name	name	label						media::image
Note2	Rope & Compas	Rope & Compas						RandC.jpg
list name	name	label						media::image
M3.note1	M3 Methods	M3 Methods						M3.jpg
list name	name	label						media::image
M1.note1	M1 W Methods	M1 W Methods						M1W.jpg
list name	name	label						media::image
M1.note2	M1 M Methods	M1 M Methods						M1M.jpg
list name	name	label						media::image
M2.note	M2 Method	M2 Method						M2.jpg
list name	name	label						media::image
M4.note	M4 Method	M4 Method						M4.jpg
list name	name	label						media::image
M5.note1	FP Method	FP Method						FP.jpg
M5.note1	Subplot 1	Subplot 1						Subplot1.jpg
list name	name	label						media::image
M5.Sub2.note	Subplot 2	Subplot 2						Subplot2.jpg
S1.Q1	Improved	Improved
S1.Q1	Local	Local
S1.Q1b	Yes	Yes
S1.Q1b	No	No
S1.Q1c	Yes	Yes
S1.Q1c	No	No
S1.Q3	Yes	Yes
S1.Q3	No	No
S1.Q4	Relative	Relative
S1.Q4	Friend or neigboor	Friend or neigboor
S1.Q4	Village headman	Village headman
S1.Q4	Mobile market	Mobile market
S1.Q4	Local market	Local market
S1.Q4	Private trader	Private trader
S1.Q4	Local merchant	Local merchant
S1.Q4	Main market	Main market
S1.Q4	Private company	Private company
S1.Q4	Government agency	Government agency
S1.Q4	Agricultural cooperative	Agricultural cooperative
S1.Q4	Farmer based club or association	Farmer based club or association
S1.Q5	Yes	Yes
S1.Q5	No	No
S1.Q9	1	Yes
S1.Q9	2	No
S1.Q9	3	Do not know
S1.Q10	Yes	Yes
S1.Q11	Yes	Yes
S1.Q11	No	No
S1.Q12	1	Broadcast seeding
S1.Q12	2	Row seeding
S1.Q15	1	Yes
S1.Q15	2	No
S4.Q1	None, clear vision	None, clear vision
S4.Q1	Trees or forest	Trees or forest
S4.Q1	High crops	High crops
S4.Q1	Other obstacle	Other obstacle
S4.Q3	Yes	Yes
S4.Q3	No	No
S4.Q4	Yes	Yes
S4.Q4	No	No
S4.Q5	1	Yes
S4.Q5	2	No
yes_no	1	Yes
yes_no	0	No
M3.Time.Check	1	Yes, this is correct
M3.Time.Check	2	No, this is not correct
M3.Time.Check1	1	Yes, this is correct
M3.Time.Check1	2	No, this is not correct
M3.Time.Check2	1	Yes, this is correct
M3.Time.Check2	2	No, this is not correct
M3.Time.Check3	1	Yes, this is correct
M3.Time.Check3	2	No, this is not correct
M3.Time.Check4	1	Yes, this is correct
M3.Time.Check4	2	No, this is not correct
M3.Time.Check5	1	Yes, this is correct
M3.Time.Check5	2	No, this is not correct
M3.Time.Check6	1	Yes, this is correct
M3.Time.Check6	2	No, this is not correct
S4.Q2b	1	N
S4.Q2b	2	NE
S4.Q2b	3	E
S4.Q2b	4	SE
S4.Q2b	5	S
S4.Q2b	6	SW
S4.Q2b	7	W
S4.Q2b	8	NW
RC.rep.ang.dir	1	N
RC.rep.ang.dir	2	NE
RC.rep.ang.dir	3	E
RC.rep.ang.dir	4	SE
RC.rep.ang.dir	5	S
RC.rep.ang.dir	6	SW
RC.rep.ang.dir	7	W
RC.rep.ang.dir	8	NW
RC.rep.ang_back.dir	1	N
RC.rep.ang_back.dir	2	NE
RC.rep.ang_back.dir	3	E
RC.rep.ang_back.dir	4	SE
RC.rep.ang_back.dir	5	S
RC.rep.ang_back.dir	6	SW
RC.rep.ang_back.dir	7	W
RC.rep.ang_back.dir	8	NW
RC.rep.ang.dir.S2	1	N
RC.rep.ang.dir.S2	2	NE
RC.rep.ang.dir.S2	3	E
RC.rep.ang.dir.S2	4	SE
RC.rep.ang.dir.S2	5	S
RC.rep.ang.dir.S2	6	SW
RC.rep.ang.dir.S2	7	W
RC.rep.ang.dir.S2	8	NW
RC.rep.ang_back.dir.S2	1	N
RC.rep.ang_back.dir.S2	2	NE
RC.rep.ang_back.dir.S2	3	E
RC.rep.ang_back.dir.S2	4	SE
RC.rep.ang_back.dir.S2	5	S
RC.rep.ang_back.dir.S2	6	SW
RC.rep.ang_back.dir.S2	7	W
RC.rep.ang_back.dir.S2	8	NW
RC.rep.ang.dir.S3	1	N
RC.rep.ang.dir.S3	2	NE
RC.rep.ang.dir.S3	3	E
RC.rep.ang.dir.S3	4	SE
RC.rep.ang.dir.S3	5	S
RC.rep.ang.dir.S3	6	SW
RC.rep.ang.dir.S3	7	W
RC.rep.ang.dir.S3	8	NW
RC.rep.ang_back.dir.S3	1	N
RC.rep.ang_back.dir.S3	2	NE
RC.rep.ang_back.dir.S3	3	E
RC.rep.ang_back.dir.S3	4	SE
RC.rep.ang_back.dir.S3	5	S
RC.rep.ang_back.dir.S3	6	SW
RC.rep.ang_back.dir.S3	7	W
RC.rep.ang_back.dir.S3	8	NW
RC.rep.ang.dir.S4	1	N
RC.rep.ang.dir.S4	2	NE
RC.rep.ang.dir.S4	3	E
RC.rep.ang.dir.S4	4	SE
RC.rep.ang.dir.S4	5	S
RC.rep.ang.dir.S4	6	SW
RC.rep.ang.dir.S4	7	W
RC.rep.ang.dir.S4	8	NW
RC.rep.ang_back.dir.S4	1	N
RC.rep.ang_back.dir.S4	2	NE
RC.rep.ang_back.dir.S4	3	E
RC.rep.ang_back.dir.S4	4	SE
RC.rep.ang_back.dir.S4	5	S
RC.rep.ang_back.dir.S4	6	SW
RC.rep.ang_back.dir.S4	7	W
RC.rep.ang_back.dir.S4	8	NW
RC.rep.ang.dir.S5	1	N
RC.rep.ang.dir.S5	2	NE
RC.rep.ang.dir.S5	3	E
RC.rep.ang.dir.S5	4	SE
RC.rep.ang.dir.S5	5	S
RC.rep.ang.dir.S5	6	SW
RC.rep.ang.dir.S5	7	W
RC.rep.ang.dir.S5	8	NW
RC.rep.ang_back.dir.S5	1	N
RC.rep.ang_back.dir.S5	2	NE
RC.rep.ang_back.dir.S5	3	E
RC.rep.ang_back.dir.S5	4	SE
RC.rep.ang_back.dir.S5	5	S
RC.rep.ang_back.dir.S5	6	SW
RC.rep.ang_back.dir.S5	7	W
RC.rep.ang_back.dir.S5	8	NW
RC.rep.ang.dir.S6	1	N
RC.rep.ang.dir.S6	2	NE
RC.rep.ang.dir.S6	3	E
RC.rep.ang.dir.S6	4	SE
RC.rep.ang.dir.S6	5	S
RC.rep.ang.dir.S6	6	SW
RC.rep.ang.dir.S6	7	W
RC.rep.ang.dir.S6	8	NW
RC.rep.ang_back.dir.S6	1	N
RC.rep.ang_back.dir.S6	2	NE
RC.rep.ang_back.dir.S6	3	E
RC.rep.ang_back.dir.S6	4	SE
RC.rep.ang_back.dir.S6	5	S
RC.rep.ang_back.dir.S6	6	SW
RC.rep.ang_back.dir.S6	7	W
RC.rep.ang_back.dir.S6	8	NW
RC.rep.ang.dir.S7	1	N
RC.rep.ang.dir.S7	2	NE
RC.rep.ang.dir.S7	3	E
RC.rep.ang.dir.S7	4	SE
RC.rep.ang.dir.S7	5	S
RC.rep.ang.dir.S7	6	SW
RC.rep.ang.dir.S7	7	W
RC.rep.ang.dir.S7	8	NW
RC.rep.ang_back.dir.S7	1	N
RC.rep.ang_back.dir.S7	2	NE
RC.rep.ang_back.dir.S7	3	E
RC.rep.ang_back.dir.S7	4	SE
RC.rep.ang_back.dir.S7	5	S
RC.rep.ang_back.dir.S7	6	SW
RC.rep.ang_back.dir.S7	7	W
RC.rep.ang_back.dir.S7	8	NW
RC.rep.ang.dir.S8	1	N
RC.rep.ang.dir.S8	2	NE
RC.rep.ang.dir.S8	3	E
RC.rep.ang.dir.S8	4	SE
RC.rep.ang.dir.S8	5	S
RC.rep.ang.dir.S8	6	SW
RC.rep.ang.dir.S8	7	W
RC.rep.ang.dir.S8	8	NW
RC.rep.ang_back.dir.S8	1	N
RC.rep.ang_back.dir.S8	2	NE
RC.rep.ang_back.dir.S8	3	E
RC.rep.ang_back.dir.S8	4	SE
RC.rep.ang_back.dir.S8	5	S
RC.rep.ang_back.dir.S8	6	SW
RC.rep.ang_back.dir.S8	7	W
RC.rep.ang_back.dir.S8	8	NW
M3.Position.Direction	1	N
M3.Position.Direction	2	NE
M3.Position.Direction	3	E
M3.Position.Direction	4	SE
M3.Position.Direction	5	S
M3.Position.Direction	6	SW
M3.Position.Direction	7	W
M3.Position.Direction	8	NW
M3.Position	1	Yes
M3.Position	2	No
hhid	K01	K01				Kobo
hhid	K02	K02				Kobo
hhid	K03	K03				Kobo
hhid	K04	K04				Kobo
hhid	K05	K05				Kobo
hhid	K06	K06				Kobo
hhid	K07	K07				Kobo
hhid	K08	K08				Kobo
hhid	K09	K09				Kobo
hhid	K10	K10				Kobo
hhid	K11	K11				Kobo
hhid	K12	K12				Kobo
hhid	K13	K13				Kobo
hhid	K14	K14				Kobo
hhid	K15	K15				Kobo
hhid	K16	K16				Kobo
hhid	K17	K17				Kobo
hhid	K18	K18				Kobo
hhid	K19	K19				Kobo
hhid	K20	K20				Kobo
hhid	K21	K21				Kobo
hhid	K22	K22				Kobo
hhid	K23	K23				Kobo
hhid	K24	K24				Kobo
hhid	K25	K25				Kobo
hhid	K26	K26				Kobo
hhid	K27	K27				Kobo
hhid	K28	K28				Kobo
hhid	K29	K29				Kobo
hhid	K30	K30				Kobo
hhid	K31	K31				Kobo
hhid	K32	K32				Kobo
hhid	K33	K33				Kobo
hhid	K34	K34				Kobo
hhid	K35	K35				Kobo
hhid	K36	K36				Kobo
hhid	K37	K37				Kobo
hhid	K38	K38				Kobo
hhid	K39	K39				Kobo
hhid	K40	K40				Kobo
hhid	K41	K41				Kobo
hhid	K42	K42				Kobo
hhid	K43	K43				Kobo
hhid	K44	K44				Kobo
hhid	K45	K45				Kobo
hhid	K46	K46				Kobo
hhid	K47	K47				Kobo
hhid	K48	K48				Kobo
hhid	K49	K49				Kobo
hhid	K50	K50				Kobo
hhid	K51	K51				Kobo
hhid	K52	K52				Kobo
hhid	K53	K53				Kobo
hhid	K54	K54				Kobo
hhid	K55	K55				Kobo
hhid	K56	K56				Kobo
hhid	K57	K57				Kobo
hhid	K58	K58				Kobo
hhid	K59	K59				Kobo
hhid	K60	K60				Kobo
hhid	K61	K61				Kobo
hhid	K62	K62				Kobo
hhid	K63	K63				Kobo
hhid	K64	K64				Kobo
hhid	K65	K65				Kobo
hhid	K66	K66				Kobo
hhid	K67	K67				Kobo
hhid	K68	K68				Kobo
hhid	K69	K69				Kobo
hhid	K70	K70				Kobo
hhid	K71	K71				Kobo
hhid	K72	K72				Kobo
hhid	K73	K73				Kobo
hhid	K74	K74				Kobo
hhid	K75	K75				Kobo
hhid	WG01	WG01				Merawi
hhid	WG02	WG02				Merawi
hhid	WG03	WG03				Merawi
hhid	WG04	WG04				Merawi
hhid	WG05	WG05				Merawi
hhid	WG06	WG06				Merawi
hhid	WG07	WG07				Merawi
hhid	WG08	WG08				Merawi
hhid	WG09	WG09				Merawi
hhid	WG10	WG10				Merawi
hhid	WG11	WG11				Merawi
hhid	WG12	WG12				Merawi
hhid	WG13	WG13				Merawi
hhid	WG14	WG14				Merawi
hhid	WG15	WG15				Merawi
hhid	WG16	WG16				Merawi
hhid	WG17	WG17				Merawi
hhid	WG18	WG18				Merawi
hhid	WG19	WG19				Merawi
hhid	WG20	WG20				Merawi
hhid	WG21	WG21				Merawi
hhid	WG22	WG22				Merawi
hhid	WG23	WG23				Merawi
hhid	WG24	WG24				Merawi
hhid	WG25	WG25				Merawi
hhid	WG26	WG26				Merawi
hhid	WG27	WG27				Merawi
hhid	WG28	WG28				Merawi
hhid	WG29	WG29				Merawi
hhid	WG30	WG30				Merawi
hhid	WG31	WG31				Merawi
hhid	WG32	WG32				Merawi
hhid	WG33	WG33				Merawi
hhid	WG34	WG34				Merawi
hhid	WG35	WG35				Merawi
hhid	WG36	WG36				Merawi
hhid	WG37	WG37				Merawi
hhid	WG38	WG38				Merawi
hhid	WG39	WG39				Merawi
hhid	WG40	WG40				Merawi
hhid	WG41	WG41				Merawi
hhid	WG42	WG42				Merawi
hhid	WG43	WG43				Merawi
hhid	WG44	WG44				Merawi
hhid	WG45	WG45				Merawi
hhid	WG46	WG46				Merawi
hhid	WG47	WG47				Merawi
hhid	WG48	WG48				Merawi
hhid	WG49	WG49				Merawi
hhid	WG50	WG50				Merawi
hhid	WG51	WG51				Merawi
hhid	WG52	WG52				Merawi
hhid	WG53	WG53				Merawi
hhid	WG54	WG54				Merawi
hhid	WG55	WG55				Merawi
hhid	WG56	WG56				Merawi
hhid	WG57	WG57				Merawi
hhid	WG58	WG58				Merawi
hhid	WG59	WG59				Merawi
hhid	WG60	WG60				Merawi
hhid	WG61	WG61				Merawi
hhid	WG62	WG62				Merawi
hhid	WG63	WG63				Merawi
hhid	WG64	WG64				Merawi
hhid	WG65	WG65				Merawi
hhid	WG66	WG66				Merawi
hhid	WG67	WG67				Merawi
hhid	WG68	WG68				Merawi
hhid	WG69	WG69				Merawi
hhid	WG70	WG70				Merawi
hhid	WG71	WG71				Merawi
hhid	WG72	WG72				Merawi
hhid	WG73	WG73				Merawi
hhid	WG74	WG74				Merawi
hhid	WG75	WG75				Merawi
hhid	WG76	WG76				Merawi
hhid	WG77	WG77				Merawi
hhid	WG78	WG78				Merawi
hhid	WG79	WG79				Merawi
hhid	WG80	WG80				Merawi
hhid	WG81	WG81				Merawi
hhid	WG82	WG82				Merawi
hhid	WG83	WG83				Merawi
hhid	WG84	WG84				Merawi
hhid	WG85	WG85				Merawi
hhid	WG86	WG86				Merawi
hhid	WG87	WG87				Merawi
hhid	WG88	WG88				Merawi
hhid	WG89	WG89				Merawi
hhid	WG90	WG90				Merawi
hhid	WG91	WG91				Merawi
hhid	WG92	WG92				Merawi
hhid	WG93	WG93				Merawi
hhid	WG94	WG94				Merawi
hhid	WG95	WG95				Merawi
hhid	WG96	WG96				Merawi
hhid	WG97	WG97				Merawi
hhid	WG98	WG98				Merawi
hhid	WG99	WG99				Merawi
hhid	WG100	WG100				Merawi
hhid	D01	D01				Dera
hhid	D02	D02				Dera
hhid	D03	D03				Dera
hhid	D04	D04				Dera
hhid	D05	D05				Dera
hhid	D06	D06				Dera
hhid	D07	D07				Dera
hhid	D08	D08				Dera
hhid	D09	D09				Dera
hhid	D10	D10				Dera
hhid	D11	D11				Dera
hhid	D12	D12				Dera
hhid	D13	D13				Dera
hhid	D14	D14				Dera
hhid	D15	D15				Dera
hhid	D16	D16				Dera
hhid	D17	D17				Dera
hhid	D18	D18				Dera
hhid	D19	D19				Dera
hhid	D20	D20				Dera
hhid	D21	D21				Dera
hhid	D22	D22				Dera
hhid	D23	D23				Dera
hhid	D24	D24				Dera
hhid	D25	D25				Dera
hhid	D26	D26				Dera
hhid	D27	D27				Dera
hhid	D28	D28				Dera
hhid	D29	D29				Dera
hhid	D30	D30				Dera
hhid	D31	D31				Dera
hhid	D32	D32				Dera
hhid	D33	D33				Dera
hhid	D34	D34				Dera
hhid	D35	D35				Dera
hhid	D36	D36				Dera
hhid	D37	D37				Dera
hhid	D38	D38				Dera
hhid	D39	D39				Dera
hhid	D40	D40				Dera
hhid	D41	D41				Dera
hhid	D42	D42				Dera
hhid	D43	D43				Dera
hhid	D44	D44				Dera
hhid	D45	D45				Dera
hhid	D46	D46				Dera
hhid	D47	D47				Dera
hhid	D48	D48				Dera
hhid	D49	D49				Dera
hhid	D50	D50				Dera
hhid	D51	D51				Dera
hhid	D52	D52				Dera
hhid	D53	D53				Dera
hhid	D54	D54				Dera
hhid	D55	D55				Dera
hhid	D56	D56				Dera
hhid	D57	D57				Dera
hhid	D58	D58				Dera
hhid	D59	D59				Dera
hhid	D60	D60				Dera
hhid	D61	D61				Dera
hhid	D62	D62				Dera
hhid	D63	D63				Dera
hhid	D64	D64				Dera
hhid	D65	D65				Dera
hhid	D66	D66				Dera
hhid	D67	D67				Dera
hhid	D68	D68				Dera
hhid	D69	D69				Dera
hhid	D70	D70				Dera
hhid	D71	D71				Dera
hhid	D72	D72				Dera
hhid	D73	D73				Dera
hhid	D74	D74				Dera
hhid	D75	D75				Dera
hhid	D76	D76				Dera
hhid	D77	D77				Dera
hhid	D78	D78				Dera
hhid	D79	D79				Dera
hhid	D80	D80				Dera
hhid	D81	D81				Dera
hhid	D82	D82				Dera
hhid	D83	D83				Dera
hhid	D84	D84				Dera
hhid	D85	D85				Dera
hhid	D86	D86				Dera
hhid	D87	D87				Dera
hhid	D88	D88				Dera
hhid	D89	D89				Dera
hhid	D90	D90				Dera
hhid	D91	D91				Dera
hhid	D92	D92				Dera
hhid	D93	D93				Dera
hhid	D94	D94				Dera
hhid	D95	D95				Dera
hhid	D96	D96				Dera
hhid	D97	D97				Dera
hhid	D98	D98				Dera
hhid	D99	D99				Dera
hhid	D100	D100				Dera
hhid	F01	F01				Funeteselam
hhid	F02	F02				Funeteselam
hhid	F03	F03				Funeteselam
hhid	F04	F04				Funeteselam
hhid	F05	F05				Funeteselam
hhid	F06	F06				Funeteselam
hhid	F07	F07				Funeteselam
hhid	F08	F08				Funeteselam
hhid	F09	F09				Funeteselam
hhid	F10	F10				Funeteselam
hhid	F11	F11				Funeteselam
hhid	F12	F12				Funeteselam
hhid	F13	F13				Funeteselam
hhid	F14	F14				Funeteselam
hhid	F15	F15				Funeteselam
hhid	F16	F16				Funeteselam
hhid	F17	F17				Funeteselam
hhid	F18	F18				Funeteselam
hhid	F19	F19				Funeteselam
hhid	F20	F20				Funeteselam
hhid	F21	F21				Funeteselam
hhid	F22	F22				Funeteselam
hhid	F23	F23				Funeteselam
hhid	F24	F24				Funeteselam
hhid	F25	F25				Funeteselam
hhid	F26	F26				Funeteselam
hhid	F27	F27				Funeteselam
hhid	F28	F28				Funeteselam
hhid	F29	F29				Funeteselam
hhid	F30	F30				Funeteselam
hhid	F31	F31				Funeteselam
hhid	F32	F32				Funeteselam
hhid	F33	F33				Funeteselam
hhid	F34	F34				Funeteselam
hhid	F35	F35				Funeteselam
hhid	F36	F36				Funeteselam
hhid	F37	F37				Funeteselam
hhid	F38	F38				Funeteselam
hhid	F39	F39				Funeteselam
hhid	F40	F40				Funeteselam
hhid	F41	F41				Funeteselam
hhid	F42	F42				Funeteselam
hhid	F43	F43				Funeteselam
hhid	F44	F44				Funeteselam
hhid	F45	F45				Funeteselam
hhid	F46	F46				Funeteselam
hhid	F47	F47				Funeteselam
hhid	F48	F48				Funeteselam
hhid	F49	F49				Funeteselam
hhid	F50	F50				Funeteselam
hhid	F51	F51				Funeteselam
hhid	F52	F52				Funeteselam
hhid	F53	F53				Funeteselam
hhid	F54	F54				Funeteselam
hhid	F55	F55				Funeteselam
hhid	F56	F56				Funeteselam
hhid	F57	F57				Funeteselam
hhid	F58	F58				Funeteselam
hhid	F59	F59				Funeteselam
hhid	F60	F60				Funeteselam
hhid	F61	F61				Funeteselam
hhid	F62	F62				Funeteselam
hhid	F63	F63				Funeteselam
hhid	F64	F64				Funeteselam
hhid	F65	F65				Funeteselam
hhid	F66	F66				Funeteselam
hhid	F67	F67				Funeteselam
hhid	F68	F68				Funeteselam
hhid	F69	F69				Funeteselam
hhid	F70	F70				Funeteselam
hhid	F71	F71				Funeteselam
hhid	F72	F72				Funeteselam
hhid	F73	F73				Funeteselam
hhid	F74	F74				Funeteselam
hhid	F75	F75				Funeteselam
hhid	F76	F76				Funeteselam
hhid	F77	F77				Funeteselam
hhid	F78	F78				Funeteselam
hhid	F79	F79				Funeteselam
hhid	F80	F80				Funeteselam
hhid	F81	F81				Funeteselam
hhid	F82	F82				Funeteselam
hhid	F83	F83				Funeteselam
hhid	F84	F84				Funeteselam
hhid	F85	F85				Funeteselam
hhid	F86	F86				Funeteselam
hhid	F87	F87				Funeteselam
hhid	F88	F88				Funeteselam
hhid	F89	F89				Funeteselam
hhid	F90	F90				Funeteselam
hhid	F91	F91				Funeteselam
hhid	F92	F92				Funeteselam
hhid	F93	F93				Funeteselam
hhid	F94	F94				Funeteselam
hhid	F95	F95				Funeteselam
hhid	F96	F96				Funeteselam
hhid	F97	F97				Funeteselam
hhid	F98	F98				Funeteselam
hhid	F99	F99				Funeteselam
hhid	F100	F100				Funeteselam
sex	1	Male
sex	2	Female
relationship	1	Head
relationship	2	Spouse
relationship	3	Child of head
relationship	4	Other blood relative of head
relationship	5	Other non-blood relative of head
relationship	6	Non-relative
marital	1	Single (never married)
marital	2	Monogamously married
marital	3	Polygamously married
marital	4	Divorced
marital	5	Widowed
marital	6	Separated
marital	88	Other
education	0	None
education	1	grade 1
education	2	grade 2
education	3	grade 3
education	4	grade 4
education	5	grade 5
education	6	grade 6
education	7	grade 7
education	8	grade 8
education	9	grade 9
education	10	grade 10
education	11	grade 11
education	12	grade 12
education	13	TVET: level 1
education	14	TVET: level 2
education	15	TVET: level 3
education	16	TVET: level 4
education	17	diploma 1 year
education	18	diploma 2 years
education	19	diploma 3 years
education	20	degree
education	21	above degree (e.g. MSc)
education	99	adult education
numbers3	1	1
numbers3	2	2
numbers3	3	3 or more
numbers12	1	1
numbers12	2	2
numbers12	3	3
numbers12	4	4
numbers12	5	5
numbers12	6	6
numbers12	7	7
numbers12	8	8
numbers12	9	9
numbers12	10	10
numbers12	11	11
numbers12	12	12

## Sheet: settings
form_title	form_id
MYE_survey_2019_Wollo	MYE_survey_2019_Wollo
