# Supplementary material for: How accurate are yield estimates from crop cuts? Evidence from smallholder maize farms in Ethiopia
Source: Food Policy. 2021 Jul;102:102122. doi: 10.1016/j.foodpol.2021.102122 (PMC8639447; doi:10.1016/j.foodpol.2021.102122)
Supplement: Supplementary data 5 [file mmc5.zip]

Archive with 3 entries (3 files):
- MYE 2019_Areas_Questionnaire.xlsx
- MYE 2019_RC_Questionnaire.xlsx
- MYE 2019_Survey_G_Questionnaire.xlsx
