# Supplementary material for: How accurate are yield estimates from crop cuts? Evidence from smallholder maize farms in Ethiopia
Source: Food Policy. 2021 Jul;102:102122. doi: 10.1016/j.foodpol.2021.102122 (PMC8639447; doi:10.1016/j.foodpol.2021.102122)
Supplement: Supplementary data 6 [file mmc6.zip › Analysis replication code_v2.R]

# ---
# Title: "How accurate are crop-cut measurements on maize smallholder farms? Evidence from Ethiopia"
# Corresponding author: "f.kosmowski@cgiar.org"
# Date: "March 2021"
# ---

library(foreign)
library(dplyr)
library(tidyr)
library(ggplot2)
library(ggthemes)
library(tidyr)
library(Hmisc)
library(knitr)
library(gridExtra)
library(kableExtra)
library(corrplot)
library(lubridate)
library(broom)
library(jtools)
library(huxtable)
library(raster)
library(Metrics)

# Input, clean and merge 2019 survey data sources ----
# 4 data sources
# data <- read.csv ("C:/Users/fkosmowski/Documents/2018 Files/Ax TAMASA crop cuts/A1. Methods comparion/MYE_survey_2019_Wollo_2019_12_01_15_44_11_953863.csv", stringsAsFactors = F)
# Areas <- read.csv ("C:/Users/fkosmowski/Documents/2018 Files/Ax TAMASA crop cuts/A1. Methods comparion/MYE_Areas_2019_2019_12_02_00_31_00_527521.csv", stringsAsFactors = F)
# GIS <- read.csv ("C:/Users/fkosmowski/Documents/2018 Files/Ax TAMASA crop cuts/A1. Methods comparion/GIS_Plots.csv", stringsAsFactors = F)
# RC <- read.csv ("C:/Users/fkosmowski/Documents/2018 Files/Ax TAMASA crop cuts/A1. Methods comparion/RC.csv", stringsAsFactors = F)

# Anonymize datasets
# data$note_demog.farmer_name  <- NA
# data$note_demog.enum  <- NA
# data$note_demog.phone  <- NA
# Areas$note_demog.enum  <- NA
# Areas$note_demog.farmer_name  <- NA
# RC$note_demog.farmer_name  <- NA
# RC$note_demog.enum  <- NA
# GIS$Farmers.name <- NA
# save.image ('Datasets.RData')

# Note: Input file "Dataset.RData" from supplementary materials for reproducibility of the manuscript
load ('C:/Users/Frederic Kosmowski/OneDrive - CGIAR/DocumentsRedirected/20 Ongoing/Publications/A14 Maize Yields/Ax TAMASA crop cuts/A1. Methods comparion/Submission/Supp material/Datasets.RData')


# Aggregate and recode data for analysis ----

# Correct typos
data$M5.RC.rep.3..RC.rep.dist [data$M5.RC.rep.3..RC.rep.dist == 1423.00] <- 14.23

# Yield typos
data$M5.M5.Sub1.W [data$M5.M5.Sub1.W > 400 ] <- data$M5.M5.Sub1.W [data$M5.M5.Sub1.W > 400 ] / 10
data$M5.M5.Sub2.W [data$M5.M5.Sub2.W > 400 ] <- data$M5.M5.Sub2.W [data$M5.M5.Sub2.W > 400 ] / 10
data$M5.M5.Sub3.W [data$M5.M5.Sub3.W > 400 ] <- data$M5.M5.Sub3.W [data$M5.M5.Sub3.W > 400 ] / 10
data$M5.M5.Sub4.W [data$M5.M5.Sub4.W > 400 ] <- data$M5.M5.Sub4.W [data$M5.M5.Sub4.W > 400 ] / 10
data$M5.M5.Sub5.W [data$M5.M5.Sub5.W > 400 ] <- data$M5.M5.Sub5.W [data$M5.M5.Sub5.W > 400 ] / 10
data$M5.M5.Sub6.W [data$M5.M5.Sub6.W > 400 ] <- data$M5.M5.Sub6.W [data$M5.M5.Sub6.W > 400 ] / 10
data$M5.M5.Sub7.W [data$M5.M5.Sub7.W > 400 ] <- data$M5.M5.Sub7.W [data$M5.M5.Sub7.W > 400 ] / 10
data$M5.M5.Sub8.W [data$M5.M5.Sub8.W > 400 ] <- data$M5.M5.Sub8.W [data$M5.M5.Sub8.W > 400 ] / 10

data$M1.M1.W.S1 [data$M1.M1.W.S1 > 5 ] <- data$M1.M1.W.S1 [data$M1.M1.W.S1 > 5 ] / 100 
data$M1.M1.W.S2 [data$M1.M1.W.S2 > 5 ] <- data$M1.M1.W.S2 [data$M1.M1.W.S2 > 5 ] / 100
data$M1.M1.W.S3 [data$M1.M1.W.S3 > 5 ] <- data$M1.M1.W.S3 [data$M1.M1.W.S3 > 5 ] / 100
data$M1.M1.W.S4 [data$M1.M1.W.S4 > 5 ] <- data$M1.M1.W.S4 [data$M1.M1.W.S4 > 5 ] / 100
data$M1.M1.W.S5 [data$M1.M1.W.S5 > 5 ] <- data$M1.M1.W.S5 [data$M1.M1.W.S5 > 5 ] / 100
data$M1.M1.M.S1 [data$M1.M1.M.S1 > 5 ] <- data$M1.M1.M.S1 [data$M1.M1.M.S1 > 5 ] / 100 
data$M1.M1.M.S2 [data$M1.M1.M.S2 > 5 ] <- data$M1.M1.M.S2 [data$M1.M1.M.S2 > 5 ] / 100
data$M1.M1.M.S3 [data$M1.M1.M.S3 > 5 ] <- data$M1.M1.M.S3 [data$M1.M1.M.S3 > 5 ] / 100
data$M1.M1.M.S4 [data$M1.M1.M.S4 > 5 ] <- data$M1.M1.M.S4 [data$M1.M1.M.S4 > 5 ] / 100
data$M1.M1.M.S5 [data$M1.M1.M.S5 > 5 ] <- data$M1.M1.M.S5 [data$M1.M1.M.S5 > 5 ] / 100

data$M4.q1_wgt_cobs_ss [data$M4.q1_wgt_cobs_ss > 5] <- data$M4.q1_wgt_cobs_ss [data$M4.q1_wgt_cobs_ss > 5] / 100
data$M4.q2_wgt_cobs_ss [data$M4.q2_wgt_cobs_ss > 5] <- data$M4.q2_wgt_cobs_ss [data$M4.q2_wgt_cobs_ss > 5] / 100
data$M4.q3_wgt_cobs_ss [data$M4.q3_wgt_cobs_ss > 5] <- data$M4.q3_wgt_cobs_ss [data$M4.q3_wgt_cobs_ss > 5] / 100

# A/ Area per subplot
# Convert all Area measurement as numeric
cols.num <- names(data [, grepl (".ang", colnames(data))])
data[cols.num] <- sapply(data[cols.num],as.numeric)
cols.num <- names(data [, grepl (".dist", colnames(data))])
data[cols.num] <- sapply(data[cols.num],as.numeric)


Info <- data [, c(1,13,12)] 
S1 <- data [, c(13, 12, 243:385)] ; S1 <- S1 [, -c(8, 14, 20, 26, 32, 38, 44, 50, 56, 62, 68, 74, 80, 86, 92, 98, 104, 110, 116, 122, 128, 134, 140)] # Drop .instances
S2 <- data [, grepl(".S2", colnames(data))]; S2 <- S2 [, !grepl(".RC.rep.instance.", colnames(S2))]; S2 <- cbind (Info, S2) 
S3 <- data [, grepl(".S3", colnames(data))]; S3 <- S3 [, !grepl(".RC.rep.instance.", colnames(S3))]; S3 <- cbind (Info, S3)  
S4 <- data [, grepl(".S4", colnames(data))]; S4 <- S4 [, !grepl(".RC.rep.instance.", colnames(S4))]; S4 <- cbind (Info, S4)  
S5 <- data [, grepl(".S5", colnames(data))]; S5 <- S5 [, !grepl(".RC.rep.instance.", colnames(S5))]; S5 <- cbind (Info, S5)  
S6 <- data [, grepl(".S6", colnames(data))]; S6 <- S6 [, !grepl(".RC.rep.instance.", colnames(S6))]; S6 <- cbind (Info, S6)  
S7 <- data [, grepl(".S7", colnames(data))]; S7 <- S7 [, !grepl(".RC.rep.instance.", colnames(S7))]; S7 <- cbind (Info, S7)  
S8 <- data [, grepl(".S8", colnames(data))]; S8 <- S8 [, !grepl(".RC.rep.instance.", colnames(S8))]; S8 <- cbind (Info, S8)  

# Sum of groups per Subplot/enum
S1$Total_RC_S1 <- rowSums (!is.na(S1 [, 3:122])) # 5 data points * sides counted
S2$Total_RC_S2 <- rowSums (!is.na(S2 [, 18:47]))
S3$Total_RC_S3 <- rowSums (!is.na(S3 [, 18:37]))
S4$Total_RC_S4 <- rowSums (!is.na(S4 [, 27:46]))
S5$Total_RC_S5 <- rowSums (!is.na(S5 [, 12:36]))
S6$Total_RC_S6 <- rowSums (!is.na(S6 [, 4:38]))
S7$Total_RC_S7 <- rowSums (!is.na(S7 [, 4:33]))
S8$Total_RC_S8 <- rowSums (!is.na(S8 [, 4:23]))
RC_Check <- cbind (Info, S1$Total_RC_S1, S2$Total_RC_S2, S3$Total_RC_S3, S4$Total_RC_S4, S5$Total_RC_S5, S6$Total_RC_S6, S7$Total_RC_S7, S8$Total_RC_S8)
names(RC_Check) <- c("surveyDate",  "note_demog.hhid", "note_demog.enum", 'Total_RC_S1', 'Total_RC_S2', 'Total_RC_S3', 'Total_RC_S4', 'Total_RC_S5', 'Total_RC_S6', 'Total_RC_S7', 'Total_RC_S8')

RC_Check$Check1 <- ifelse (rowSums (RC_Check [, 4:11]) == 120, TRUE, FALSE) # 5 data points * 3 sides * 8 subplots

data <- merge (data, RC_Check [, -c(1,3)], by = 'note_demog.hhid', all.y=TRUE)
rm(list=setdiff(ls(), c("data", "RC", "Areas", "GIS")))


# Semi-perimeter
# NAs when subplot has >3 sides
data$semi.per.S1 <- ifelse (data$Total_RC_S1 ==15, (data$M5.RC.rep.1..RC.rep.dist + data$M5.RC.rep.2..RC.rep.dist + data$M5.RC.rep.3..RC.rep.dist) * 0.5, NA)
data$semi.per.S2 <- ifelse (data$Total_RC_S2 ==15, (data$M5.RC.rep.S2.1..RC.rep.dist + data$M5.RC.rep.S2.2..RC.rep.dist + data$M5.RC.rep.S2.3..RC.rep.dist) * 0.5, NA)
data$semi.per.S3 <- ifelse (data$Total_RC_S3 ==15, (data$M5.RC.rep.S3.1..RC.rep.dist + data$M5.RC.rep.S3.2..RC.rep.dist + data$M5.RC.rep.S3.3..RC.rep.dist) * 0.5, NA)
data$semi.per.S4 <- ifelse (data$Total_RC_S4 ==15, (data$M5.RC.rep.S4.1..RC.rep.dist + data$M5.RC.rep.S4.2..RC.rep.dist + data$M5.RC.rep.S4.3..RC.rep.dist) * 0.5, NA)
data$semi.per.S5 <- ifelse (data$Total_RC_S5 ==15, (data$M5.RC.rep.S5.1..RC.rep.dist + data$M5.RC.rep.S5.2..RC.rep.dist + data$M5.RC.rep.S5.3..RC.rep.dist) * 0.5, NA)
data$semi.per.S6 <- ifelse (data$Total_RC_S6 ==15, (data$M5.RC.rep.S6.1..RC.rep.dist + data$M5.RC.rep.S6.2..RC.rep.dist + data$M5.RC.rep.S6.3..RC.rep.dist) * 0.5, NA)
data$semi.per.S7 <- ifelse (data$Total_RC_S7 ==15, (data$M5.RC.rep.S7.1..RC.rep.dist + data$M5.RC.rep.S7.2..RC.rep.dist + data$M5.RC.rep.S7.3..RC.rep.dist) * 0.5, NA)
data$semi.per.S8 <- ifelse (data$Total_RC_S8 ==15, (data$M5.RC.rep.S8.1..RC.rep.dist + data$M5.RC.rep.S8.2..RC.rep.dist + data$M5.RC.rep.S8.3..RC.rep.dist) * 0.5, NA)

# Heron's formula on 3-sided subplots
data$Area.S1 <- ifelse (!is.na(data$semi.per.S1), sqrt (data$semi.per.S1 * (data$semi.per.S1 - data$M5.RC.rep.1..RC.rep.dist) * 
                                                          (data$semi.per.S1 - data$M5.RC.rep.2..RC.rep.dist) * (data$semi.per.S1 - data$M5.RC.rep.3..RC.rep.dist)), NA)

data$Area.S2 <- ifelse (!is.na(data$semi.per.S2), sqrt (data$semi.per.S2 * (data$semi.per.S2 - data$M5.RC.rep.S2.1..RC.rep.dist) * 
                                                          (data$semi.per.S2 - data$M5.RC.rep.S2.2..RC.rep.dist) * (data$semi.per.S2 - data$M5.RC.rep.S2.3..RC.rep.dist)), NA)

data$Area.S3 <- ifelse (!is.na(data$semi.per.S3), sqrt (data$semi.per.S3 * (data$semi.per.S3 - data$M5.RC.rep.S3.1..RC.rep.dist) * 
                                                          (data$semi.per.S3 - data$M5.RC.rep.S3.2..RC.rep.dist) * (data$semi.per.S3 - data$M5.RC.rep.S3.3..RC.rep.dist)), NA)

data$Area.S3 <- ifelse (!is.na(data$semi.per.S3), sqrt (data$semi.per.S3 * (data$semi.per.S3 - data$M5.RC.rep.S3.1..RC.rep.dist) * 
                                                          (data$semi.per.S3 - data$M5.RC.rep.S3.2..RC.rep.dist) * (data$semi.per.S3 - data$M5.RC.rep.S3.3..RC.rep.dist)), NA)

data$Area.S4 <- ifelse (!is.na(data$semi.per.S4), sqrt (data$semi.per.S4 * (data$semi.per.S4 - data$M5.RC.rep.S4.1..RC.rep.dist) * 
                                                          (data$semi.per.S4 - data$M5.RC.rep.S4.2..RC.rep.dist) * (data$semi.per.S4 - data$M5.RC.rep.S4.3..RC.rep.dist)), NA)

data$Area.S5 <- ifelse (!is.na(data$semi.per.S5), sqrt (data$semi.per.S5 * (data$semi.per.S5 - data$M5.RC.rep.S5.1..RC.rep.dist) * 
                                                          (data$semi.per.S5 - data$M5.RC.rep.S5.2..RC.rep.dist) * (data$semi.per.S5 - data$M5.RC.rep.S5.3..RC.rep.dist)), NA)

data$Area.S6 <- ifelse (!is.na(data$semi.per.S6), sqrt (data$semi.per.S6 * (data$semi.per.S6 - data$M5.RC.rep.S6.1..RC.rep.dist) * 
                                                          (data$semi.per.S6 - data$M5.RC.rep.S6.2..RC.rep.dist) * (data$semi.per.S6 - data$M5.RC.rep.S6.3..RC.rep.dist)), NA)

data$Area.S7 <- ifelse (!is.na(data$semi.per.S7), sqrt (data$semi.per.S7 * (data$semi.per.S7 - data$M5.RC.rep.S7.1..RC.rep.dist) * 
                                                          (data$semi.per.S7 - data$M5.RC.rep.S7.2..RC.rep.dist) * (data$semi.per.S7 - data$M5.RC.rep.S7.3..RC.rep.dist)), NA)

data$Area.S8 <- ifelse (!is.na(data$semi.per.S8), sqrt (data$semi.per.S8 * (data$semi.per.S8 - data$M5.RC.rep.S8.1..RC.rep.dist) * 
                                                          (data$semi.per.S8 - data$M5.RC.rep.S8.2..RC.rep.dist) * (data$semi.per.S8 - data$M5.RC.rep.S8.3..RC.rep.dist)), NA)

data$Area.Sub.Agg <- round (rowSums (data [691:698])) # NaNs are missing data, corrected later
                            
                            

# Infer missing subplots Areas from Differential GPS data 
data$Area.Sub.Agg [data$Area.Sub.Agg == 'NaN'] <- NA
data$Area.S1 [data$Area.S1 == 'NaN'] <- NA
data$Area.S2 [data$Area.S2 == 'NaN'] <- NA
data$Area.S3 [data$Area.S3 == 'NaN'] <- NA
data$Area.S4 [data$Area.S4 == 'NaN'] <- NA
data$Area.S5 [data$Area.S5 == 'NaN'] <- NA
data$Area.S6 [data$Area.S6 == 'NaN'] <- NA
data$Area.S7 [data$Area.S7 == 'NaN'] <- NA
data$Area.S8 [data$Area.S8 == 'NaN'] <- NA

data <- merge (data, GIS [, 1:2], by='note_demog.hhid', all.x=TRUE)

# How many plot have complete subplot area data?
sum (!is.na(data$Area.Sub.Agg)) # 240 plots 


# Infer when one data point is missing
data$Area.S1 <- ifelse (is.na(data$Area.S1) & rowSums (data [675:681]) == 15*7, data$area_m2 - rowSums (data [, 692:698]), data$Area.S1)
data$Area.S2 <- ifelse (is.na(data$Area.S2) & rowSums (data [c(674, 676:681)]) == 15*7, data$area_m2 - rowSums (data [, c(691, 693:698)]), data$Area.S2)
data$Area.S3 <- ifelse (is.na(data$Area.S3) & rowSums (data [c(674:675, 677:681)]) == 15*7, data$area_m2 - rowSums (data [, c(691:692, 694:698)]), data$Area.S3)
data$Area.S4 <- ifelse (is.na(data$Area.S4) & rowSums (data [c(674:676, 678:681)]) == 15*7, data$area_m2 - rowSums (data [, c(691:693, 695:698)]), data$Area.S4)
data$Area.S5 <- ifelse (is.na(data$Area.S5) & rowSums (data [c(674:677, 679:681)]) == 15*7, data$area_m2 - rowSums (data [, c(691:694, 696:698)]), data$Area.S5)
data$Area.S6 <- ifelse (is.na(data$Area.S6) & rowSums (data [c(674:678, 680:681)]) == 15*7, data$area_m2 - rowSums (data [, c(691:695, 697:698)]), data$Area.S6)
data$Area.S7 <- ifelse (is.na(data$Area.S7) & rowSums (data [c(674:679, 681)]) == 15*7, data$area_m2 - rowSums (data [, c(691:696, 698)]), data$Area.S7)
data$Area.S8 <- ifelse (is.na(data$Area.S8) & rowSums (data [674:680]) == 15*7, data$area_m2 - rowSums (data [, 691:697]), data$Area.S8)

data$Area.Sub.Agg <- round (rowSums (data [691:698]), 0) # Aggregates subplot areas
sum (!is.na(data$Area.Sub.Agg)) # 277 plots now with complete Subbplot data 

data$Nb_errors <- rowSums (data [674:681] != 15) # incorrect data / 4 sided subplot
data$Nb_errors_Heron [is.na (data$Area.Sub.Agg)] <- 1 # NaN from Heron's output
data$Pctn.error <- ((data$Area.Sub.Agg - data$area_m2) / data$area_m2) * 100


# B/ Convert fresh to dry weights
# DW = FW*(100 - MC/87.5)   
# where DW=Dry weight, FW=Fresh weight, MC=Percent moisture content

# Following variables are created for each method
  # Full harvest - FP.Yields.Qt.Ha
  # Farmer est. - M0.Yields.Qt.Ha
  # W-walk - M1.M.Yields.Qt.Ha
  # Transect - M2.Yields.Qt.Ha
  # Random quadrant - M3.Yields.Qt.Ha
  # Random octant - M6.Yields.Qt.Ha
  # Center quadrant - M4a.Yields.Qt.Ha
  # 3 diag. quadrants - M4.Yields.Qt.Ha

data$Sub1.W.Dry <- data$M5.M5.Sub1.W * ((100 - round(data$M5.M5.Sub1.Mo, 0)) / 87.5)
data$Sub2.W.Dry <- data$M5.M5.Sub2.W * ((100 - round(data$M5.M5.Sub2.Mo, 0)) / 87.5)
data$Sub3.W.Dry <- data$M5.M5.Sub3.W * ((100 - round(data$M5.M5.Sub3.Mo, 0)) / 87.5)
data$Sub4.W.Dry <- data$M5.M5.Sub4.W * ((100 - round(data$M5.M5.Sub4.Mo, 0)) / 87.5)
data$Sub5.W.Dry <- data$M5.M5.Sub5.W * ((100 - round(data$M5.M5.Sub5.Mo, 0)) / 87.5)
data$Sub6.W.Dry <- data$M5.M5.Sub6.W * ((100 - round(data$M5.M5.Sub6.Mo, 0)) / 87.5)
data$Sub7.W.Dry <- data$M5.M5.Sub7.W * ((100 - round(data$M5.M5.Sub7.Mo, 0)) / 87.5)
data$Sub8.W.Dry <- data$M5.M5.Sub8.W * ((100 - round(data$M5.M5.Sub8.Mo, 0)) / 87.5)
data$FP.Yields <- rowSums (data [704:711])

# Diff calculation from pilot - to be checked
data$fieldbnd.Ha <- round (data$area_m2 * 0.0001, 2) # Useless but kept not to screw up variables positions later
data$FP.Yields.Ha <- data$FP.Yields * (1 / data$fieldbnd.Ha)
data$FP.Yields.Qt.Ha <- (data$FP.Yields * (10000 / data$area_m2)) * 0.01 

# M1a / W1a are the straight lines bordering long sides of the plot 
data$M1a.S1.Dry <- data$M1.M1.W.S1 * ((100 - round(data$M1.M1.W.S1.Mo, 0)) / 87.5)
data$M1a.S2.Dry <- data$M1.M1.W.S2 * ((100 - round(data$M1.M1.W.S2.Mo, 0)) / 87.5)
data$M1a.S3.Dry <- data$M1.M1.W.S3 * ((100 - round(data$M1.M1.W.S3.Mo, 0)) / 87.5)
data$M1a.S4.Dry <- data$M1.M1.W.S4 * ((100 - round(data$M1.M1.W.S4.Mo, 0)) / 87.5)
data$M1a.S5.Dry <- data$M1.M1.W.S5 * ((100 - round(data$M1.M1.W.S5.Mo, 0)) / 87.5)
data$W1a.S1.Dry <- data$M1.M1.M.S1 * ((100 - round(data$M1.M1.M.S1.Mo, 0)) / 87.5)
data$W1a.S2.Dry <- data$M1.M1.M.S2 * ((100 - round(data$M1.M1.M.S2.Mo, 0)) / 87.5)
data$W1a.S3.Dry <- data$M1.M1.M.S3 * ((100 - round(data$M1.M1.M.S3.Mo, 0)) / 87.5)
data$W1a.S4.Dry <- data$M1.M1.M.S4 * ((100 - round(data$M1.M1.M.S4.Mo, 0)) / 87.5)
data$W1a.S5.Dry <- data$M1.M1.M.S5 * ((100 - round(data$M1.M1.M.S5.Mo, 0)) / 87.5)

data$M1a.M.Yields <- rowSums (data[, 721:725]) # M straight line
data$M1a.W.Yields <- rowSums (data[, 716:720]) # W straight line

data$M1a.M.Yields.Qt.Ha <- (data$M1a.M.Yields * (10000 / 5)) * 0.01 # In qt/ha - 5m2
data$M1a.W.Yields.Qt.Ha <- (data$M1a.W.Yields * (10000 / 5)) * 0.01 # In qt/ha - 5m2

# M1.W / M1.M are reconstructed from M1a and M1b
data$M1.M.S1.Dry <- data$M1.M1.M.S1 * ((100 - round(data$M1.M1.M.S1.Mo, 0)) / 87.5)
data$M1.M.S2.Dry <- data$M1.M1.W.S2 * ((100 - round(data$M1.M1.W.S2.Mo, 0)) / 87.5)
data$M1.M.S3.Dry <- data$M1.M1.M.S3 * ((100 - round(data$M1.M1.M.S3.Mo, 0)) / 87.5)
data$M1.M.S4.Dry <- data$M1.M1.W.S4 * ((100 - round(data$M1.M1.W.S4.Mo, 0)) / 87.5)
data$M1.M.S5.Dry <- data$M1.M1.M.S5 * ((100 - round(data$M1.M1.M.S5.Mo, 0)) / 87.5)
data$M1.W.S1.Dry <- data$M1.M1.W.S1 * ((100 - round(data$M1.M1.W.S1.Mo, 0)) / 87.5)
data$M1.W.S2.Dry <- data$M1.M1.M.S2 * ((100 - round(data$M1.M1.M.S2.Mo, 0)) / 87.5)
data$M1.W.S3.Dry <- data$M1.M1.W.S3 * ((100 - round(data$M1.M1.W.S3.Mo, 0)) / 87.5)
data$M1.W.S4.Dry <- data$M1.M1.M.S4 * ((100 - round(data$M1.M1.M.S4.Mo, 0)) / 87.5)
data$M1.W.S5.Dry <- data$M1.M1.W.S5 * ((100 - round(data$M1.M1.W.S5.Mo, 0)) / 87.5)

data$M1.M.Yields <- rowSums (data[, 730:734]) # W-Walk Method
data$M1.W.Yields <- rowSums (data[, 735:739]) # W

data$M1.M.Yields.Qt.Ha <- (data$M1.M.Yields * (10000 / 5)) * 0.01 # In qt/ha - 5m2
data$M1.W.Yields.Qt.Ha <- (data$M1.W.Yields * (10000 / 5)) * 0.01 # In qt/ha - 5m2

# Note - a few 0 in moisture contents
data$M1.Yields <- rowSums (data[, 730:739]) # Total M and W
data$M1.Yields.Qt.Ha <- (data$M1.Yields * (10000 / 10)) * 0.01 # In qt/ha - 5m2

# M2
data$M2.S1.Dry <- data$M2.M2.S1 * ((100 - round(data$M2.M2.S1.Mo, 0)) / 87.5)
data$M2.S2.Dry <- data$M2.M2.S2 * ((100 - round(data$M2.M2.S2.Mo, 0)) / 87.5)
data$M2.S3.Dry <- data$M2.M2.S3 * ((100 - round(data$M2.M2.S3.Mo, 0)) / 87.5)
data$M2.S4.Dry <- data$M2.M2.S4 * ((100 - round(data$M2.M2.S4.Mo, 0)) / 87.5)

data$M2.Yields <- rowSums (data[, 746:749])
data$M2.Yields.Qt.Ha <- (data$M2.Yields * (10000 / 4)) * 0.01 # In qt/ha - 5m2

# M3
data$M3.Yields <- data$M3.M3.W * ((100 - round(data$M3.M3.Mo, 0)) / 87.5)
data$M3.Yields.Qt.Ha <- (data$M3.Yields * (10000 / 16)) * 0.01 # In qt/ha - 5m2

# M4
data$M4.q1.Dry <- (data$M4.q1_wgt_cobs_ss + data$M4.q1_wgt_cobs_rs) * ((100 - round(data$M4.M4.Mo_q1, 0)) / 87.5)
data$M4.q2.Dry <- (data$M4.q2_wgt_cobs_ss + data$M4.q2_wgt_cobs_rs) * ((100 - round(data$M4.M4.Mo_q2, 0)) / 87.5)
data$M4.q3.Dry <- (data$M4.q3_wgt_cobs_ss + data$M4.q3_wgt_cobs_rs) * ((100 - round(data$M4.M4.Mo_q3, 0)) / 87.5)

data$M4.Yields <- rowSums (data[, 754:756])
data$M4.Yields.Qt.Ha <- (data$M4.Yields * (10000 / 48)) * 0.01 # In qt/ha - 5m2

data$M4.q1.Sub.Dry <- data$M4.q1_wgt_cobs_ss * ((100 - round(data$M4.M4.Mo_q1, 0)) / 87.5)
data$M4.q2.Sub.Dry <- data$M4.q2_wgt_cobs_ss * ((100 - round(data$M4.M4.Mo_q2, 0)) / 87.5)
data$M4.q3.Sub.Dry <- data$M4.q3_wgt_cobs_ss * ((100 - round(data$M4.M4.Mo_q3, 0)) / 87.5)

data$M4.Sub.Yields <- rowSums (data[, 759:761])
data$M4.Sub.Yields.Qt.Ha <- (data$M4.Sub.Yields * (10000 / 3)) * 0.01 


# Other measurements, not used in article 
data$M1M2.Yields <- rowSums (data[, c(730:739, 746:749)])
data$M1M2.Yields.Qt.Ha <- (data$M1M2.Yields * (10000 / 14)) * 0.01 

data$M4a.Yields.Qt.Ha <- (data$M4.q1.Dry * (10000 / 16)) * 0.01 
data$M4b.Yields.Qt.Ha <- (data$M4.q2.Dry * (10000 / 16)) * 0.01 
data$M4c.Yields.Qt.Ha <- (data$M4.q3.Dry * (10000 / 16)) * 0.01 

# M1_adjust / Cobs weights applied to nb plants/m2 at sampling point
data$M1a.S1.adjust <- (data$M1.M.S1.Dry / 3) * data$M1.M1.M.S1_density
data$M1a.S2.adjust <- (data$M1.M.S2.Dry / 3) * data$M1.M1.M.S2_density
data$M1a.S3.adjust <- (data$M1.M.S3.Dry / 3) * data$M1.M1.M.S3_density
data$M1a.S4.adjust <- (data$M1.M.S4.Dry / 3) * data$M1.M1.M.S4_density
data$M1a.S5.adjust <- (data$M1.M.S5.Dry / 3) * data$M1.M1.M.S5_density
data$W1a.S1.adjust <- (data$M1.W.S1.Dry / 3) * data$M1.M1.W.S1_density
data$W1a.S2.adjust <- (data$M1.W.S2.Dry / 3) * data$M1.M1.W.S2_density
data$W1a.S3.adjust <- (data$M1.W.S3.Dry / 3) * data$M1.M1.W.S3_density
data$W1a.S4.adjust <- (data$M1.W.S4.Dry / 3) * data$M1.M1.W.S4_density
data$W1a.S5.adjust <- (data$M1.W.S5.Dry / 3) * data$M1.M1.W.S5_density

data$M1.Yields.adjust <- rowSums (data[, 769:778]) # Total M and W
data$M1.Yields.adjust.Qt.Ha <- (data$M1.Yields.adjust * (10000 / 10)) * 0.01 

# M2_adjust / Cobs weights applied to nb plants/m2 at sampling point
data$M2.S1.adjust <- (data$M2.S1.Dry / 3) * data$M2.M2.S1_density 
data$M2.S2.adjust <- (data$M2.S2.Dry / 3) * data$M2.M2.S2_density 
data$M2.S3.adjust <- (data$M2.S3.Dry / 3) * data$M2.M2.S3_density 
data$M2.S4.adjust <- (data$M2.S4.Dry / 3) * data$M2.M2.S4_density 

data$M2.Yields.adjust <- rowSums (data[, 781:784]) 
data$M2.Yields.adjust.Qt.Ha <- (data$M2.Yields.adjust * (10000 / 4)) * 0.01 

# Mean cobs per sq meter  
data$Total_cobs <- rowSums (data [, c(386, 428, 469, 498, 533, 580, 621, 650)])

# Mean weight per cob
data$Sub1.mean.cob.weight <- data$Sub1.W.Dry / data$M5.M5.Sub1.cobs
data$Sub2.mean.cob.weight <- data$Sub2.W.Dry / data$M5.M5.Sub2.cobs
data$Sub3.mean.cob.weight <- data$Sub3.W.Dry / data$M5.M5.Sub3.cobs
data$Sub4.mean.cob.weight <- data$Sub4.W.Dry / data$M5.M5.Sub4.cobs
data$Sub5.mean.cob.weight <- data$Sub5.W.Dry / data$M5.M5.Sub5.cobs
data$Sub6.mean.cob.weight <- data$Sub6.W.Dry / data$M5.M5.Sub6.cobs
data$Sub7.mean.cob.weight <- data$Sub7.W.Dry / data$M5.M5.Sub7.cobs
data$Sub8.mean.cob.weight <- data$Sub8.W.Dry / data$M5.M5.Sub8.cobs
data$Total_cob.weight <- rowMeans (data [788:795])  

# Cobs per Ha for each subplot
data$Total_cobs.Ha <- data$Total_cobs * (10000 / data$area_m2)
data$Sub1_cobs.Ha <- data$M5.M5.Sub1.cobs * (10000 / data$Area.S1)
data$Sub2_cobs.Ha <- data$M5.M5.Sub2.cobs * (10000 / data$Area.S2)
data$Sub3_cobs.Ha <- data$M5.M5.Sub3.cobs * (10000 / data$Area.S3)
data$Sub4_cobs.Ha <- data$M5.M5.Sub4.cobs * (10000 / data$Area.S4)
data$Sub5_cobs.Ha <- data$M5.M5.Sub5.cobs * (10000 / data$Area.S5)
data$Sub6_cobs.Ha <- data$M5.M5.Sub6.cobs * (10000 / data$Area.S6)
data$Sub7_cobs.Ha <- data$M5.M5.Sub7.cobs * (10000 / data$Area.S7)
data$Sub8_cobs.Ha <- data$M5.M5.Sub8.cobs * (10000 / data$Area.S8)

# Within-plot CV / cob count
data$Total_cobs.CV <- apply (data [, c(386, 428, 469, 498, 533, 580, 621, 650)], 1, cv)
data$Total_cobs.CV <- round (data$Total_cobs.CV, 1)

# Within-plot CV / cob weight
data$Total_cob.weight.CV <- apply (data [, 788:795], 1, cv)

# Mean Qt per Ha on subplots  
# Hypothese - East effect should be seen on Subplots 3 and 4
data$S1.Yields.Qt.Ha <- (data$Sub1.W.Dry * (10000 / data$Area.S1)) * 0.01
data$S2.Yields.Qt.Ha <- (data$Sub2.W.Dry * (10000 / data$Area.S2)) * 0.01
data$S3.Yields.Qt.Ha <- (data$Sub3.W.Dry * (10000 / data$Area.S3)) * 0.01
data$S4.Yields.Qt.Ha <- (data$Sub4.W.Dry * (10000 / data$Area.S4)) * 0.01
data$S5.Yields.Qt.Ha <- (data$Sub5.W.Dry * (10000 / data$Area.S5)) * 0.01
data$S6.Yields.Qt.Ha <- (data$Sub6.W.Dry * (10000 / data$Area.S6)) * 0.01
data$S7.Yields.Qt.Ha <- (data$Sub7.W.Dry * (10000 / data$Area.S7)) * 0.01
data$S8.Yields.Qt.Ha <- (data$Sub8.W.Dry * (10000 / data$Area.S8)) * 0.01

# Keep only plots with size measurement errors within 10% range 
data <- data [!is.na (data$Area.Sub.Agg) ,]; 
data <- data [data$Pctn.error > -10 & data$Pctn.error < 10 ,] 
nrow(data) # n=237


# Farmer estimates
data$M0.Yields.Qt.Ha <- (data$S1b.S1.Q1d * (10000 / data$area_m2)) * 0.01 # In qt/ha - 5m2

# Random octant (M4)
set.seed ('357'); data$Random <- round(runif(nrow(data), min=0.55, max=8.45), 0) # Random nb for each obs

data$M6.Yields.Qt.Ha <- ifelse (data$Random ==1, data$S1.Yields.Qt.Ha,
                                ifelse (data$Random ==2, data$S2.Yields.Qt.Ha,
                                        ifelse (data$Random ==3, data$S3.Yields.Qt.Ha,
                                                ifelse (data$Random ==4, data$S4.Yields.Qt.Ha,
                                                        ifelse (data$Random ==5, data$S5.Yields.Qt.Ha,
                                                                ifelse (data$Random ==6, data$S6.Yields.Qt.Ha,
                                                                        ifelse (data$Random ==7, data$S7.Yields.Qt.Ha, 
                                                                                ifelse (data$Random ==8, data$S8.Yields.Qt.Ha, NA))))))))


# Figure 2. Box plots of mean yields by estimation method ----
Keep <- names(data) %in% c('FP.Yields.Qt.Ha', 'M0.Yields.Qt.Ha', 'M1.M.Yields.Qt.Ha', 'M2.Yields.Qt.Ha', 'M3.Yields.Qt.Ha', 'M4a.Yields.Qt.Ha', 'M4.Yields.Qt.Ha', 'M6.Yields.Qt.Ha')
p <- data[Keep]

names(p) <- c("Full harvest", "W-walk", "Transect", "Random quadrant", '3 diag. quadrants', 'Center quadrant', 'Farmer estimate', 'Random octant')
p <- gather (p, Method, Yields)
p$Method <- factor (p$Method, levels = c("3 diag. quadrants", "Center quadrant", "Random octant", "Random quadrant", "Transect", 'W-walk', 'Farmer estimate','Full harvest'))

Fig2 <- ggplot(p, aes(x = Method, y = Yields)) + # p[p$Yields >100 ,]
  geom_boxplot(fill = 'lightskyblue', colour = '#1F3552', alpha = 0.7,
               outlier.colour = "#1F3552", outlier.shape = 19) +
  scale_y_continuous(limits=c(0,150)) +
  ylab("Yields (qt/ Ha)") + xlab(" ") +
  coord_flip() +
  theme_minimal()

Names <- c("Full harvest", 'Farmer estimate', "W-walk", "Transect", "Random quadrant", 'Random octant', 'Center quadrant', '3 diag. quadrant')
Mean <- c(mean (data$FP.Yields.Qt.Ha), mean (data$M0.Yields.Qt.Ha), mean (data$M1.M.Yields.Qt.Ha), mean (data$M2.Yields.Qt.Ha), mean(data$M3.Yields.Qt.Ha), mean(data$M6.Yields.Qt.Ha), mean(data$M4a.Yields.Qt.Ha), mean(data$M4.Yields.Qt.Ha))
median <- c(median (data$FP.Yields.Qt.Ha), median (data$M0.Yields.Qt.Ha), median (data$M1.M.Yields.Qt.Ha), median (data$M2.Yields.Qt.Ha), median(data$M3.Yields.Qt.Ha), median(data$M6.Yields.Qt.Ha), median(data$M4a.Yields.Qt.Ha), median(data$M4.Yields.Qt.Ha))
sd <- c(sd (data$FP.Yields.Qt.Ha), sd (data$M0.Yields.Qt.Ha), sd (data$M1.M.Yields.Qt.Ha), sd (data$M2.Yields.Qt.Ha), sd(data$M3.Yields.Qt.Ha), sd(data$M6.Yields.Qt.Ha), sd(data$M4a.Yields.Qt.Ha), sd(data$M4.Yields.Qt.Ha))
Stats <- data.frame(Names, Mean, median, sd)


# Table 2. Pairwise correlations between sampling methods ----
Keep <- names(data) %in% c('FP.Yields.Qt.Ha', 'M0.Yields.Qt.Ha', 'M1.M.Yields.Qt.Ha', 'M2.Yields.Qt.Ha', 'M3.Yields.Qt.Ha', 'M4a.Yields.Qt.Ha', 'M4.Yields.Qt.Ha', 'M6.Yields.Qt.Ha')

p <- data[Keep]
names(p) <- c("FP", "M1", "M2", "M3", 'M6', 'M5', 'M0', 'M4')
p <- p [, c(1,7,2,3,4,8,6,5)]
p <- p[p$M6 != Inf & p$M6 != -Inf,]

M <-cor(p, method='pearson'); print(round(M,3))
p.mat <- cor.mtest(p)$p; head(round (p.mat, 4), 4)


# Figure 3. Bar chart of accuracy metrics for each measurement method relative to the full harvest benchmark   ----
# Compute % error (Accuracy)
# data$M0.Acc <- ((data$M0.Yields.Qt.Ha - data$FP.Yields.Qt.Ha) / data$FP.Yields.Qt.Ha ) *100; data$M0.Acc <- 100 - (abs (data$M0.Acc))
# data$M0.Acc [data$M0.Acc < 0] <- 0
# 
# data$M1.Acc <- ((data$M1.Yields.Qt.Ha - data$FP.Yields.Qt.Ha) / data$FP.Yields.Qt.Ha ) *100; data$M1.Acc <- 100 - (abs (data$M1.Acc))
# data$M1.Acc [data$M1.Acc < 0] <- 0
# 
# data$M2.Acc <- ((data$M2.Yields.Qt.Ha - data$FP.Yields.Qt.Ha) / data$FP.Yields.Qt.Ha ) *100; data$M2.Acc <- 100 - (abs (data$M2.Acc))
# data$M2.Acc [data$M2.Acc < 0] <- 0
# 
# data$M3.Acc <- ((data$M3.Yields.Qt.Ha - data$FP.Yields.Qt.Ha) / data$FP.Yields.Qt.Ha) *100; data$M3.Acc <- 100 - (abs (data$M3.Acc))
# data$M3.Acc [data$M3.Acc < 0] <- 0
# 
# data$M4.Acc <- ((data$M6.Yields.Qt.Ha - data$FP.Yields.Qt.Ha) / data$FP.Yields.Qt.Ha ) *100; data$M4.Acc <- 100 - (abs (data$M4.Acc))
# data$M4.Acc [data$M4.Acc < 0] <- 0
# 
# data$M5.Acc <- ((data$M4a.Yields.Qt.Ha - data$FP.Yields.Qt.Ha) / data$FP.Yields.Qt.Ha ) *100; data$M5.Acc <- 100 - (abs (data$M5.Acc))
# data$M5.Acc [data$M5.Acc < 0] <- 0
# 
# data$M6.Acc <- ((data$M4.Yields.Qt.Ha - data$FP.Yields.Qt.Ha) / data$FP.Yields.Qt.Ha) *100; data$M6.Acc <- 100 - (abs (data$M6.Acc))
# data$M6.Acc [data$M6.Acc < 0] <- 0
# 
# 
# Names <- c("Full harvest", 'Farmer estimate', "W-walk", "Transect", "Random quadrant", 'Random octant', 'Center quadrant', '3 Diag. quadrant')
# 
# Mean <- c(mean (data$FP.Yields.Qt.Ha), mean (data$M0.Yields.Qt.Ha), mean (data$M1.M.Yields.Qt.Ha), mean (data$M2.Yields.Qt.Ha), mean(data$M3.Yields.Qt.Ha), mean(data$M6.Yields.Qt.Ha), mean(data$M4a.Yields.Qt.Ha), mean(data$M4.Yields.Qt.Ha))
# median <- c(median (data$FP.Yields.Qt.Ha), median (data$M0.Yields.Qt.Ha), median (data$M1.M.Yields.Qt.Ha), median (data$M2.Yields.Qt.Ha), median(data$M3.Yields.Qt.Ha), median(data$M6.Yields.Qt.Ha), median(data$M4a.Yields.Qt.Ha), median(data$M4.Yields.Qt.Ha))
# sd <- c(sd (data$FP.Yields.Qt.Ha), sd (data$M0.Yields.Qt.Ha), sd (data$M1.M.Yields.Qt.Ha), sd (data$M2.Yields.Qt.Ha), sd(data$M3.Yields.Qt.Ha), sd(data$M6.Yields.Qt.Ha), sd(data$M4a.Yields.Qt.Ha), sd(data$M4.Yields.Qt.Ha))
# Acc <- c(NA, mean (data$M0.Acc), mean (data$M1.Acc), mean (data$M2.Acc), mean(data$M3.Acc), mean(data$M4.Acc), mean(data$M5.Acc), mean(data$M6.Acc))
# Acc.sd <- c(NA, sd (data$M0.Acc), sd (data$M1.Acc), sd (data$M2.Acc), sd(data$M3.Acc), sd(data$M4.Acc), sd(data$M5.Acc), sd(data$M6.Acc))
# Acc.cv <- c(NA, cv (data$M0.Acc), cv (data$M1.Acc), cv (data$M2.Acc), cv(data$M3.Acc), cv(data$M4.Acc), cv(data$M5.Acc), cv(data$M6.Acc))
# Stats <- data.frame(Names, Mean, median, sd, Acc, Acc.sd, Acc.cv)
# 
# Fig3 <- data.frame (Names, Acc, Acc.cv)
# Fig3 <- Fig3 [-1 ,]
# 
# 
# # Calculate RMSE
# RMSE <- function(error) { sqrt(mean(error^2)) }
# M0.fit <- lm(data$M0.Yields.Qt.Ha ~ data$FP.Yields.Qt.Ha, data =data); M0.fit <- RMSE(M0.fit$residuals)
# M1.fit <- lm(data$M1.Yields.Qt.Ha ~ data$FP.Yields.Qt.Ha, data =data); M1.fit <- RMSE(M1.fit$residuals)
# M2.fit <- lm(data$M2.Yields.Qt.Ha ~ data$FP.Yields.Qt.Ha, data =data); M2.fit <- RMSE(M2.fit$residuals)
# M3.fit <- lm(data$M3.Yields.Qt.Ha ~ data$FP.Yields.Qt.Ha, data =data); M3.fit <- RMSE(M3.fit$residuals)
# M4.fit <- lm(data$M6.Yields.Qt.Ha ~ data$FP.Yields.Qt.Ha, data =data); M4.fit <- RMSE(M4.fit$residuals)
# M5.fit <- lm(data$M4a.Yields.Qt.Ha ~ data$FP.Yields.Qt.Ha, data =data); M5.fit <- RMSE(M5.fit$residuals)
# M6.fit <- lm(data$M4.Yields.Qt.Ha ~ data$FP.Yields.Qt.Ha, data =data); M6.fit <- RMSE(M6.fit$residuals)
# Names <- c('Farmer estimate', "W-walk", "Transect", "Random quadrant", 'Random octant', 'Center quadrant', '3 Diag. quadrant')
# RMSE <- data.frame(M0.fit, M1.fit, M2.fit, M3.fit, M4.fit, M5.fit, M6.fit)

# Mean Absolute Error
M0.fit <- mae(data$FP.Yields.Qt.Ha, data$M0.Yields.Qt.Ha); M0.fit <- round (M0.fit)
M1.fit <- mae(data$FP.Yields.Qt.Ha, data$M1.Yields.Qt.Ha); M1.fit <- round (M1.fit)
M2.fit <- mae(data$FP.Yields.Qt.Ha, data$M2.Yields.Qt.Ha); M2.fit <- round (M2.fit)
M3.fit <- mae(data$FP.Yields.Qt.Ha, data$M3.Yields.Qt.Ha); M3.fit <- round (M3.fit)
M4.fit <- mae(data$FP.Yields.Qt.Ha, data$M6.Yields.Qt.Ha); M4.fit <- round (M4.fit)
M5.fit <- mae(data$FP.Yields.Qt.Ha, data$M4a.Yields.Qt.Ha); M5.fit <- round (M5.fit)
M6.fit <- mae(data$FP.Yields.Qt.Ha, data$M4.Yields.Qt.Ha); M6.fit <- round (M6.fit)
Names <- c('Farmer estimate', "W-walk", "Transect", "Random quadrant", 'Random octant', 'Center quadrant', '3 Diag. quadrant')
MAE <- data.frame(M0.fit, M1.fit, M2.fit, M3.fit, M4.fit, M5.fit, M6.fit)


# Recoding for OLS ----

# Compute DV per method
data$M0.Error <- data$FP.Yields.Qt.Ha - data$M0.Yields.Qt.Ha
data$M1.Error <- data$FP.Yields.Qt.Ha - data$M1.M.Yields.Qt.Ha
data$M2.Error <- data$FP.Yields.Qt.Ha - data$M2.Yields.Qt.Ha
data$M3.Error <- data$FP.Yields.Qt.Ha - data$M3.Yields.Qt.Ha
data$M4.Error <- data$FP.Yields.Qt.Ha - data$M6.Yields.Qt.Ha
data$M5.Error <- data$FP.Yields.Qt.Ha - data$M4a.Yields.Qt.Ha
data$M6.Error <- data$FP.Yields.Qt.Ha - data$M4.Yields.Qt.Ha

# Compute IV
data$S1b.S1.Q11 <- factor (data$S1b.S1.Q11) # Erosion control
data$S1b.S1.Q10 <- factor (data$S1b.S1.Q10) # Irrigation
data$UREA_sqm <- as.numeric (data$S1b.S1.Q7) / data$area_m2 # N (in kg/Ha)

data$UREA_Ha <- (as.numeric(data$S1b.S1.Q7) * (10000 / data$area_m2)) 
data$UREA_Ha [data$UREA_Ha <= 0 | is.na (data$UREA_Ha)] <- 1

# Area (Ha)
data$Area_Ha <- data$area_m2 / 10000

# Kg seed / ha
data$Seed_sqm <- (data$S1b.S1.Q4b / data$area_m2) * 1000 # Seed (in kg/sq. meter))
data$Seed_Ha <- (data$S1b.S1.Q4b * (10000 / data$area_m2)) # Seed (in kg/Ha))

# Kg fertilizer / ha
data$Fertilizer_All <- as.numeric(data$S1b.S1.Q7) + as.numeric (data$S1b.S1.Q8)
data$Fertilizer_Ha <- (data$Fertilizer_All * (10000 / data$area_m2)) 

# Labor days / ha
data [, c(65,66,67,69,70,71)] <- apply (data [, c(65,66,67,69,70,71)], 1, as.numeric)
data$Labor_days <- rowSums (data [, c(65,66,67,69,70,71)], na.rm=TRUE) # Sum all days
data$Labor_days <- (data$Labor_days / data$area_m2) * 10000  # Labor (days/ha) 


# Table 3. Effect of plot cob distribution and variance on downward and upward sampling errors. ----
data$Total_cobs_scaled <- data$Total_cobs / 100

# Overestimation  - Errors > 0 (FP - Method)
#M0 <- summ(lm(M0.Error ~ Total_cobs_scaled + Area_Ha + Total_cobs.CV + Total_cob.weight.CV , data = data [data$M3.Error > 0 ,]), robust = 'HC1', digits = 3) # R2 = 0.07
M3 <- summ(lm(M3.Error ~ Total_cobs_scaled + Area_Ha + Total_cobs.CV + Total_cob.weight.CV , data = data [data$M3.Error > 0 ,]), robust = 'HC1', digits = 3) # R2 = 0.07
M5 <- summ(lm(M5.Error ~ Total_cobs_scaled + Area_Ha + Total_cobs.CV + Total_cob.weight.CV , data = data [data$M5.Error > 0 ,]), robust = 'HC1', digits = 3)
M1 <- summ(lm(M1.Error ~ Total_cobs_scaled + Area_Ha + Total_cobs.CV + Total_cob.weight.CV , data = data [data$M1.Error > 0 ,]), robust = 'HC1', digits = 3)
M2 <- summ(lm(M2.Error ~ Total_cobs_scaled + Area_Ha + Total_cobs.CV + Total_cob.weight.CV , data = data [data$M2.Error > 0 ,]), robust = 'HC1', digits = 3) 
M6 <- summ(lm(M6.Error ~ Total_cobs_scaled + Area_Ha + Total_cobs.CV + Total_cob.weight.CV , data = data [data$M6.Error > 0 ,]), robust = 'HC1', digits = 3)
M4 <- summ(lm(M4.Error ~ Total_cobs_scaled + Area_Ha + Total_cobs.CV + Total_cob.weight.CV , data = data [data$M4.Error > 0 ,]), robust = 'HC1', digits = 3)

Tab3a <- export_summs(M1, M2, M3, M4, M5, M6,
                          model.names = c('M1', 'M2', 'M3', 'M4', 'M5', 'M6'),
                          scale = TRUE, robust = TRUE)

write.csv (Tab3a, 'Tab3a.csv')

# Underestimation - Errors < 0 (FP - Method)
#M0 <- summ(lm(M0.Error ~ Total_cobs_scaled + Area_Ha + Total_cobs.CV + Total_cob.weight.CV , data = data [data$M3.Error < 0 ,]), robust = 'HC1', digits = 3) # R2 = 0.07
M3 <- summ(lm(M3.Error ~ Total_cobs_scaled + Area_Ha + Total_cobs.CV + Total_cob.weight.CV , data = data [data$M3.Error < 0 ,]), robust = 'HC1', digits = 3) # R2 = 0.07
M5 <- summ(lm(M5.Error ~ Total_cobs_scaled + Area_Ha + Total_cobs.CV + Total_cob.weight.CV , data = data [data$M5.Error < 0 ,]), robust = 'HC1', digits = 3)
M1 <- summ(lm(M1.Error ~ Total_cobs_scaled + Area_Ha + Total_cobs.CV + Total_cob.weight.CV , data = data [data$M1.Error < 0 ,]), robust = 'HC1', digits = 3)
M2 <- summ(lm(M2.Error ~ Total_cobs_scaled + Area_Ha + Total_cobs.CV + Total_cob.weight.CV , data = data [data$M2.Error < 0 ,]), robust = 'HC1', digits = 3) 
M6 <- summ(lm(M6.Error ~ Total_cobs_scaled + Area_Ha + Total_cobs.CV + Total_cob.weight.CV , data = data [data$M6.Error < 0 ,]), robust = 'HC1', digits = 3)
M4 <- summ(lm(M4.Error ~ Total_cobs_scaled + Area_Ha + Total_cobs.CV + Total_cob.weight.CV , data = data [data$M4.Error < 0 ,]), robust = 'HC1', digits = 3)

Tab3b <- export_summs(M1, M2, M3, M4, M5, M6,
                          model.names = c('M1', 'M2', 'M3', 'M4', 'M5', 'M6'),
                          scale = TRUE, robust = TRUE)

write.csv (Tab3b, 'Tab3b.csv')

# Table 4. Association of measurement errors with the full harvest latent variable  ----

M3 <- summ(lm(M3.Error ~ FP.Yields.Qt.Ha, data = data), robust = 'HC1', digits = 3) # R2 = 0.07
M5 <- summ(lm(M5.Error ~ FP.Yields.Qt.Ha, data = data), robust = 'HC1', digits = 3)
M1 <- summ(lm(M1.Error ~ FP.Yields.Qt.Ha, data = data), robust = 'HC1', digits = 3)
M2 <- summ(lm(M2.Error ~ FP.Yields.Qt.Ha, data = data), robust = 'HC1', digits = 3) 
M6 <- summ(lm(M6.Error ~ FP.Yields.Qt.Ha, data = data), robust = 'HC1', digits = 3)
M0 <- summ(lm(M0.Error ~ FP.Yields.Qt.Ha, data = data), robust = 'HC1', digits = 3)
M4 <- summ(lm(M4.Error ~ FP.Yields.Qt.Ha, data = data), robust = 'HC1', digits = 3)

Tab4 <- export_summs(M0, M1, M2, M3, M4, M5, M6,
                          model.names = c('M0', 'M1', 'M2', 'M3', 'M4', 'M5', 'M6'),
                          scale = TRUE, robust = TRUE)

write.csv (Tab4, 'Tab4.csv')

# Table 5. Association of measurement errors with plot management and plant growth factors ----
# Seed: 1 = Improved seed used; last two are irrigation and erosion control methods
M3 <- summ(lm(M3.Error ~ FP.Yields.Qt.Ha + Area_Ha + Seed_Ha + S1b.S1.Q1 + UREA_Ha + Labor_days + S1b.S1.Q10 + S1b.S1.Q11, data = data), robust = 'HC1', digits = 3) # R2 = 0.07
M5 <- summ(lm(M5.Error ~ FP.Yields.Qt.Ha + Area_Ha + Seed_Ha + S1b.S1.Q1 + UREA_Ha + Labor_days + S1b.S1.Q10 + S1b.S1.Q11, data = data), robust = 'HC1', digits = 3)
M1 <- summ(lm(M1.Error ~ FP.Yields.Qt.Ha + Area_Ha + Seed_Ha + S1b.S1.Q1 + UREA_Ha + Labor_days + S1b.S1.Q10 + S1b.S1.Q11, data = data), robust = 'HC1', digits = 3)
M2 <- summ(lm(M2.Error ~ FP.Yields.Qt.Ha + Area_Ha + Seed_Ha + S1b.S1.Q1 + UREA_Ha + Labor_days + S1b.S1.Q10 + S1b.S1.Q11, data = data), robust = 'HC1', digits = 3) 
M6 <- summ(lm(M6.Error ~ FP.Yields.Qt.Ha + Area_Ha + Seed_Ha + S1b.S1.Q1 + UREA_Ha + Labor_days + S1b.S1.Q10 + S1b.S1.Q11, data = data), robust = 'HC1', digits = 3)
M0 <- summ(lm(M0.Error ~ FP.Yields.Qt.Ha + Area_Ha + Seed_Ha + S1b.S1.Q1 + UREA_Ha + Labor_days + S1b.S1.Q10 + S1b.S1.Q11, data = data), robust = 'HC1', digits = 3)
M4 <- summ(lm(M4.Error ~ FP.Yields.Qt.Ha + Area_Ha + Seed_Ha + S1b.S1.Q1 + UREA_Ha + Labor_days + S1b.S1.Q10 + S1b.S1.Q11, data = data), robust = 'HC1', digits = 3)

Tab5 <- export_summs(M0, M1, M2, M3, M4, M5, M6,
                          model.names = c('M0', 'M1', 'M2', 'M3', 'M4', 'M5', 'M6'),
                          scale = TRUE, robust = TRUE)

write.csv (Tab5, 'Tab5.csv')

# Table 6. Maize production function estimates ----
# Seed: 1 = Improved seed used; last two are irrigation and erosion control methods

# Convert all in log
data$M6.Yields.Qt.Ha [data$M6.Yields.Qt.Ha <= 0 ] <- 1
data$M3.Yields.Qt.Ha [data$M3.Yields.Qt.Ha <= 0 ] <- 1

data$FP.Yields.Qt.Ha.ln <- log (data$FP.Yields.Qt.Ha)
data$M0.Yields.Qt.Ha.ln <- log (data$M0.Yields.Qt.Ha)
data$M1.M.Yields.Qt.Ha.ln <- log (data$M1.M.Yields.Qt.Ha)
data$M2.Yields.Qt.Ha.ln <- log (data$M2.Yields.Qt.Ha)
data$M3.Yields.Qt.Ha.ln <- log (data$M3.Yields.Qt.Ha)
data$M6.Yields.Qt.Ha.ln <- log (data$M6.Yields.Qt.Ha)
data$M4a.Yields.Qt.Ha.ln <- log (data$M4a.Yields.Qt.Ha)
data$M4.Yields.Qt.Ha.ln <- log (data$M4.Yields.Qt.Ha)

data$Seed_Ha.ln <- log (data$Seed_Ha) # LN (Seed (in gr/Ha))
data$UREA_Ha.ln <- log (data$UREA_Ha) # LN (N (in kg/Ha)

data$Labor_days [data$Labor_days <= 0 ] <- 1
data$Labor_days.ln <-  log (data$Labor_days) # LN (Labor (days/ha or adult equivalents))

data$S1b.S1.Q10 <- factor (data$S1b.S1.Q10)# Irrigated plot; 1 = Yes
data$S1b.S1.Q11 <- factor (data$S1b.S1.Q11) # Erosion control methods: 1 = Yes
data$S1b.S1.Q1 <- ifelse (data$S1b.S1.Q1 == 'Improved', 1, 0) # Improved Seed: 1 = Yes
data$S1b.S1.Q1 <- factor (data$S1b.S1.Q1) # Improved Seed: 1 = Yes

M3 <- summ(lm(M3.Yields.Qt.Ha.ln ~  Area_Ha + Seed_Ha.ln + S1b.S1.Q1 + UREA_Ha.ln + Labor_days.ln + S1b.S1.Q10 + S1b.S1.Q11, data = data), robust = 'HC1', digits = 3) # R2 = 0.09
M1 <- summ(lm(M1.M.Yields.Qt.Ha.ln ~  Area_Ha + Seed_Ha.ln + S1b.S1.Q1 + UREA_Ha.ln + Labor_days.ln + S1b.S1.Q10 + S1b.S1.Q11, data = data), robust = 'HC1', digits = 3)
M2 <- summ(lm(M2.Yields.Qt.Ha.ln ~  Area_Ha + Seed_Ha.ln + S1b.S1.Q1 + UREA_Ha.ln + Labor_days.ln + S1b.S1.Q10 + S1b.S1.Q11, data = data), robust = 'HC1', digits = 3) 
M6 <- summ(lm(M4.Yields.Qt.Ha.ln ~  Area_Ha + Seed_Ha.ln + S1b.S1.Q1 + UREA_Ha.ln + Labor_days.ln + S1b.S1.Q10 + S1b.S1.Q11, data = data), robust = 'HC1', digits = 3)
FP <- summ(lm(FP.Yields.Qt.Ha.ln ~  Area_Ha + Seed_Ha.ln + S1b.S1.Q1 + UREA_Ha.ln + Labor_days.ln + S1b.S1.Q10 + S1b.S1.Q11, data = data), robust = 'HC1', digits = 3)
M5 <- summ(lm(M4a.Yields.Qt.Ha.ln ~ Area_Ha + Seed_Ha.ln + S1b.S1.Q1 + UREA_Ha.ln + Labor_days.ln + S1b.S1.Q10 + S1b.S1.Q11, data = data), robust = 'HC1', digits = 3)
M0 <- summ(lm(M0.Yields.Qt.Ha.ln ~  Area_Ha + Seed_Ha.ln + S1b.S1.Q1 + UREA_Ha.ln + Labor_days.ln + S1b.S1.Q10 + S1b.S1.Q11, data = data), robust = 'HC1', digits = 3)
M4 <- summ(lm(M6.Yields.Qt.Ha.ln ~  Area_Ha + Seed_Ha.ln + S1b.S1.Q1 + UREA_Ha.ln + Labor_days.ln + S1b.S1.Q10 + S1b.S1.Q11, data = data), robust = 'HC1', digits = 3)

Tab6 <- export_summs(FP, M0, M1, M2, M3, M4, M5, M6,
                          model.names = c('FP','M0', 'M1', 'M2', 'M3', 'M4', 'M5', 'M6'),
                          scale = TRUE, robust = TRUE)

write.csv (Tab6, 'Tab6.csv')

# Recoding for cost-effectiveness ----

# Duration only
data$M1.W.Time <- ifelse (data$M1.M1.W.Time.Check ==1, data$M1.M1.W.Time, data$M1.M1.W.Time.Check_2)
data$M1.M.Time <- ifelse (data$M1.M1.M.Time.Check ==1, data$M1.M1.M.Time, data$M1.M1.M.Time.Check_2)
data$M1.Time <- data$M1.M.Time + data$M1.W.Time  /2 # Was collected differently so divided by 2 to account for 5 samples taken (not 10)
data$M2.Time <- ifelse (data$M2.M2.Time.Check ==1, data$M2.M2.Time, data$M2.M2.Time.Check_2)
data$M3.Time <- ifelse (data$M3.M3.Time.Check ==1, data$M3.M3.Time, data$M3.M3.Time.Check_2)
data$M6.Time <- ifelse (data$M4.M4.Time.Check ==1, data$M4.M4.Time, data$M4.M4.Time.Check_2)
data$M5.Time <- as.numeric(data$M6.Time); data$M5.Time <- data$M5.Time / 3
data$FP.Time <- ifelse (data$M5.M5.Time.Check ==1, data$M5.M5.Time, data$M5.M5.Time.Check_2)
data$M4.Time <- as.numeric(data$FP.Time); data$M4.Time <- data$M4.Time / 8

# Laborer time for harvest, Enum time is only about counting/recording
data$M3.M3.Time.Start <- substr (data$M3.M3.Time.Start, 1, 8); #data$M3.M3.Time.Start <- hm (data$M3.M3.Time.Start)
data$M5.M5.Time.End <- substr (data$M5.M5.Time.End, 1, 8); #data$M5.M5.Time.End <- hm (data$M5.M5.Time.End)
data$M5.M5.Time.End <- as.POSIXlt(data$M5.M5.Time.End, format="%H:%M:%S")
data$M3.M3.Time.Start <- as.POSIXlt(data$M3.M3.Time.Start, format="%H:%M:%S")

data$FP.labor <- difftime(data$M5.M5.Time.End, data$M3.M3.Time.Start , units = 'mins')
data$M4.labor <- data$FP.labor / 8

data$M1.Time <- as.numeric(data$M1.Time); data$M2.Time <- as.numeric(data$M2.Time)
data$M3.Time <- as.numeric(data$M3.Time); data$M5.Time <- as.numeric(data$M5.Time)
data$FP.Time <- as.numeric(data$FP.Time); data$M6.Time <- as.numeric(data$M6.Time);

summary (data$FP.Time) # 218 min mean

# Table 1. Yield estimation methods used in this study (duration column) ----
mean(data$FP.Time)
mean(data$M1.Time)
mean(data$M2.Time)
mean(data$M3.Time)
mean(data$M4.Time)
mean(data$M5.Time, na.rm=TRUE)
mean(data$M6.Time, na.rm=TRUE)

# Figure 4a. Protocols durations---- 
# Note - we use labor time, not enumerator time for M4
Time <- data [names(data) %in% c("FP.Time", "M1.Time", 'M2.Time','M3.Time','M4.labor','M5.Time','M6.Time') ]
names(Time) <- c("W-walk", "Transect", "Random quadrant", "3 diag. quadrants", "Center quadrant", "Full harvest", 'Random octant')

p <- gather (Time, Method, Time)
p <- na.omit(p)
p <- subset (p, Time>5)

p$sd [p$Method == "W-walk"] <- sd (p$Time [p$Method == 'W-walk']); p$mean [p$Method == 'W-walk'] <- mean (p$Time [p$Method == 'W-walk'])
p$sd [p$Method == "Transect"] <- sd (p$Time [p$Method == 'Transect']); p$mean [p$Method == 'Transect'] <- mean (p$Time [p$Method == 'Transect'])
p$sd [p$Method == "Random quadrant"] <- sd (p$Time [p$Method == 'Random quadrant']); p$mean [p$Method == 'Random quadrant'] <- mean (p$Time [p$Method == 'Random quadrant'])
p$sd [p$Method == "3 diag. quadrants"] <- sd (p$Time [p$Method == '3 diag. quadrants']); p$mean [p$Method == '3 diag. quadrants'] <- mean (p$Time [p$Method == '3 diag. quadrants'])
p$sd [p$Method == "Center quadrant"] <- sd (p$Time [p$Method == 'Center quadrant']); p$mean [p$Method == 'Center quadrant'] <- mean (p$Time [p$Method == 'Center quadrant'])
p$sd [p$Method == "Full harvest"] <- sd (p$Time [p$Method == 'Full harvest']); p$mean [p$Method == 'Full harvest'] <- mean (p$Time [p$Method == 'Full harvest'])
p$sd [p$Method == 'Random octant'] <- sd (p$Time [p$Method == 'Random octant']); p$mean [p$Method == 'Random octant'] <- mean (p$Time [p$Method == 'Random octant'])

p$Method <- factor (p$Method, levels = c('Full harvest','3 diag. quadrants', "Center quadrant", "Random octant", "Random quadrant", "Transect", 'W-walk'))

Fig4a  <- ggplot(p, aes(Method, Time, color=Method)) + 
  geom_errorbar(aes(x=Method, ymin=mean-sd, ymax=mean+sd), width = 0, alpha=0.7, size = 1.2) + 
  geom_point(aes(Method, mean), size = 1.5, color = 'black', shape = 15) +
  xlab("") + ylab (' ') +
  scale_y_reverse() +
  scale_x_discrete (position = "left") +
  coord_flip() +
  theme_minimal() +
  theme(plot.title = element_text(size = 12), legend.position = "none") +
  labs(x = NULL)

# Exported in size 500 * 272 and constructed 


# Figure 4b. Cost-effectiveness of sampling methods ---- 
Method <- c('M1','M2','M3','M4','M5','M6','FP')
CE <- c(0.18, 0.15, 0.44, 0.75, 0.45, 0.30, 0.58) # Computed from Table S2 and S3
Fig <- data.frame (Method, CE)
Fig$Method <- factor (Fig$Method, levels = c('FP',"M6","M5", "M4", "M3", "M2", 'M1'))

Fig4b  <- ggplot(Fig, aes(x = Method, y = CE, fill = Method)) +
  geom_bar(stat = "identity", width = 0.15) +
  coord_flip() +
  #scale_y_discrete(breaks = c(0, 0.3, 0.6, 0.9, 0.12)) +
  theme_minimal() + 
  theme(legend.position = "none") + 
  labs(x = NULL, y = NULL)

# 450 * 250 - allows matching


# Table S1. Association of plant count and mean cob weight with full harvest maize yields using ----

summary(lm(FP.Yields.Qt.Ha ~ Total_cobs.Ha + Total_cob.weight, data = data)) # R2 = 0.94


# Fig S1. Comparison of measures obtained from two independent plot area measurements ----
Fig S1 <- ggplot(data= data, aes(area_m2, Area.Sub.Agg)) +
  stat_smooth(method="lm",  col="red", se=FALSE, size=1.2) + 
  geom_point(aes(area_m2, Area.Sub.Agg)) +
  scale_x_continuous(limits = c(1000, 3000), breaks = c(1000, 2000, 3000)) +
  #ggtitle ('Comparison of plot area measurements') +
  ylab("\n Plot area (Total station GPS)") + xlab("Sum of harvest units areas (Rope)") +
  theme_minimal()


# Fig S2. Scatterplot of measurement errors (x axis) plotted against the full harvest benchmark (y axis). The red line represent the OLS fit ----
M0 <- ggplot(data= data, aes(M0.Error, FP.Yields.Qt.Ha)) +
  stat_smooth(method="lm",  col="red", se=FALSE, size=1.2) + geom_point(aes(M0.Error, FP.Yields.Qt.Ha)) +
  scale_x_continuous(limits=c(-100,100)) +
  scale_y_continuous(limits=c(0,150), breaks = c(0,50, 100,150)) +
  ylab(" ") + xlab("\nFarmer est.") 

M1 <- ggplot(data= data, aes(M1.Error, FP.Yields.Qt.Ha)) +
  stat_smooth(method="lm",  col="red", se=FALSE, size=1.2) + geom_point(aes(M1.Error, FP.Yields.Qt.Ha)) +
  scale_x_continuous(limits=c(-100,100)) +
  scale_y_continuous(limits=c(0,150), breaks = c(0,50,100,150)) +
  ylab(" ") + xlab("\nW-walk") 

M2 <- ggplot(data= data, aes(M2.Error, FP.Yields.Qt.Ha)) +
  stat_smooth(method="lm",  col="red", se=FALSE, size=1.2) + geom_point(aes(M2.Error, FP.Yields.Qt.Ha)) +
  scale_x_continuous(limits=c(-100,100)) +
  scale_y_continuous(limits=c(0,150), breaks = c(0,50,100,150)) +
  ylab(" ") + xlab("\nTransect") 

M3 <- ggplot(data= data, aes(M3.Error, FP.Yields.Qt.Ha)) +
  stat_smooth(method="lm",  col="red", se=FALSE, size=1.2) + geom_point(aes(M3.Error, FP.Yields.Qt.Ha)) +
  scale_x_continuous(limits=c(-100,100)) +
  scale_y_continuous(limits=c(0,150), breaks = c(0,50,100,150)) +
  ylab(" ") + xlab("\nRandom quadrant") 

M4 <- ggplot(data= data, aes(M6.Error, FP.Yields.Qt.Ha)) +
  stat_smooth(method="lm",  col="red", se=FALSE, size=1.2) + geom_point(aes(M5.Error, FP.Yields.Qt.Ha)) +
  scale_x_continuous(limits=c(-100,100)) +
  scale_y_continuous(limits=c(0,150), breaks = c(0,50,100,150)) +
  ylab(" ") + xlab("\nRandom octant")

M5 <- ggplot(data= data, aes(M4.Error, FP.Yields.Qt.Ha)) +
  stat_smooth(method="lm",  col="red", se=FALSE, size=1.2) + geom_point(aes(M5.Error, FP.Yields.Qt.Ha)) +
  scale_x_continuous(limits=c(-100,100)) +
  scale_y_continuous(limits=c(0,150), breaks = c(0,50,100,150)) +
  ylab("") + xlab("\nCenter quadrant") 

M6 <- ggplot(data= data, aes(M5.Error, FP.Yields.Qt.Ha)) +
  stat_smooth(method="lm",  col="red", se=FALSE, size=1.2) + geom_point(aes(M6.Error, FP.Yields.Qt.Ha)) +
  scale_x_continuous(limits=c(-100,100)) +
  scale_y_continuous(limits=c(0,150), breaks = c(0,50,100,150)) +
  ylab(" ") + xlab("\n3 diag. quadrants")

grid.arrange(M0, M1, M2, M3, M4, M5, M6, nrow = 2)
